# Supplementary material for: Alterations of the Gut Microbiome and Metabolome in Patients With Proliferative Diabetic Retinopathy
Source: Front Microbiol. 2021 Sep 8;12:667632. doi: 10.3389/fmicb.2021.667632 (PMC8457552; doi:10.3389/fmicb.2021.667632)
Supplement: Supplementary file 2 [file Data_Sheet_2.xlsx]

## Sheet: 13
	mod13.logFC	mod13.AveExpr	mod13.t	mod13.P.Value	mod13.adj.P.Val	mod13.B	mod13.IsAnnotated	mod13.IsMS2ident	mod13.MS2Metabolite	mod13.MS2superclass	mod13.MS2class	mod13.MS2hmd	mod13.MS2kegg	mod13.MS2lipidmaps	mod13.NumberMS1hmdb	mod13.MS1hmdbName	mod13.MS1hmdbID	mod13.MS1hmdbSuperClass	mod13.MS1hmdbTokegg	mod13.MS1hmdbTobiocyc	mod13.MS1hmdbTopubchem	mod13.NumberMS1kegg	mod13.MS1keggName	mod13.MS1keggID
feature157	-0.425594	16.6299	-0.928404	0.354639	0.700167	-5.58592	1	0	not identified	not identified	not identified	not identified	#N/A	not identified	0	not identified	not identified	not identified	not identified	not identified	not identified	2	4-Fluorocyclohexadiene-cis,cis-1,2-diol;1-Fluorocyclohexadiene-cis,cis-1,2-diol	C16483;C16484
feature319	-0.552231	11.3558	-1.27569	0.203969	0.569159	-5.22735	1	0	not identified	not identified	not identified	not identified	#N/A	not identified	3	5-Methylcytosine;2-O-Methylcytosine;3-Methylcytosine	HMDB0002894;HMDB0004339;HMDB0011601	Organoheterocyclic compounds;Organoheterocyclic compounds;Organoheterocyclic compounds	C02376;-;-	-;CPD0-963;N3-METHYLCYTOSINE	65040;160679;140523	2	N-Methyl-N'-nitro-N-nitrosoguanidine;5-Methylcytosine	C14592;C02376
feature538	-0.909932	12.4947	-2.21971	0.0278873	0.237324	-3.70261	1	0	not identified	not identified	not identified	not identified	#N/A	not identified	5	Valero-1,5-lactam;2,5-Dihydro-4,5-dimethyl-2-(2-methylpropyl)thiazole;2,5-Dihydro-4,5-dimethyl-2-(1-methylpropyl)thiazole;8-(Methylthio)octanenitrile;2-Pentylthiophene	HMDB0061932;HMDB0037159;HMDB0037514;HMDB0038438;HMDB0040240	Organoheterocyclic compounds;Organoheterocyclic compounds;Organoheterocyclic compounds;Organonitrogen compounds;Organoheterocyclic compounds	-;-;-;-;-	-;-;-;-;-	5171660;4120025;5362564;187924;20995	0	not identified	not identified
feature881	-1.35243	13.7623	-3.53635	0.000535036	0.0385226	-0.32349	1	1	(S)-gamma-Calacorene	Lipids and lipid-like molecules	Prenol lipids	HMDB0036451	#N/A	not identified	5	(S)-gamma-Calacorene;3,4-Dihydrocadalene;alpha-Corocalene;Isolongifolene, 4,5,9,10-dehydro-;beta-Calacorene	HMDB0036451;HMDB0036453;HMDB0038204;HMDB0059829;HMDB0059858	Lipids and lipid-like molecules;Lipids and lipid-like molecules;Lipids and lipid-like molecules;Hydrocarbons;Lipids and lipid-like molecules	-;-;-;-;-	-;-;-;-;-	5315609;528708;5316074;588771;-	0	not identified	not identified
feature1373	-1.03113	10.9231	-1.99426	0.0478734	0.301627	-4.13816	1	1	(2E,6E)-1-Hydroxy-2,6,10-farnesatrien-9-one	Lipids and lipid-like molecules	Prenol lipids	HMDB0030891	#N/A	not identified	45	(2E,6E)-1-Hydroxy-2,6,10-farnesatrien-9-one;2-Hydroxyacorenone;Acorusnol;Epiacorone;2,6-Di-tert-butyl-4-hydroxymethylphenol;Geranyl tiglate;10alpha-4,5-Seco-11-eudesmene-4,5-dione;(4S)-Dihydrocurcumenone;Calamensesquiterpinenol;Curdione;3-Hydroxy-1,10-bisaboladien-9-one;Epilubimin;7-Hydroxycostol;(-)-Myrtenyl isovalerate;Rishitinone;4alpha,5alpha-Epoxy-11-eudesmen-3a-ol;Isolubimin;Aubergenone;bet…	HMDB0030891;HMDB0030916;HMDB0030920;HMDB0031348;HMDB0032048;HMDB0032292;HMDB0032681;HMDB0033083;HMDB0033104;HMDB0034714;HMDB0034722;HMDB0035032;HMDB0035040;HMDB0035127;HMDB0035147;HMDB0035301;HMDB0035648;HMDB0035827;HMDB0036446;HMDB0036549;HMDB0036668;HMDB0036680;HMDB0036687;HMDB0037393;HMDB0037906;HMDB0038027;HMDB0038122;HMDB0038144;HMDB0038178;HMDB0039525;HMDB0039688;HMDB0040712;HMDB0002352;HMD…	Lipids and lipid-like molecules;Organic oxygen compounds;Lipids and lipid-like molecules;Organic oxygen compounds;Benzenoids;Lipids and lipid-like molecules;Lipids and lipid-like molecules;Lipids and lipid-like molecules;Organooxygen compounds;Lipids and lipid-like molecules;Lipids and lipid-like molecules;Lipids and lipid-like molecules;Lipids and lipid-like molecules;Lipids and lipid-like molec…	-;-;-;-;-;-;-;-;-;C17493;-;-;-;-;-;-;-;-;-;-;-;C16946;-;-;-;-;-;-;-;-;-;-;C09627;C17076;-;-;-;-;C04780;-;-;-;-;-;-	-;-;-;-;-;-;-;-;-;-;-;-;-;-;-;-;-;-;-;-;-;-;-;-;-;-;-;-;-;-;-;-;-;-;-;-;-;-;-;-;-;-;-;-;-	-;-;-;98934;6929;5367785;-;-;-;5362828;-;3504626;-;5319992;-;-;-;-;-;-;-;0;-;-;3504251;5797328;3559861;-;519782;-;-;-;161937;12530;12327;8139;95397;228769;61185;520455;229385;16255;121739;-;16833	13	Latia_luciferin;Capsidiol;Helminthosporol;Hernandulcin;Lubimin;Sirenin;Farnesoic_acid;Cyperolone;Curdione;Kikkanol_B;CAI-1;Tridecanoic_acid;Bufotenidine	C02293;C09627;C09678;C09681;C09700;C09733;C16502;C16946;C17493;C17604;C16640;C17076;C13664
feature1535	-1.15386	13.5908	-2.65465	0.00876588	0.143165	-2.74048	1	1	Methionyl-Valine	Organic acids and derivatives	Carboxylic acids and derivatives	HMDB0028986	#N/A	not identified	14	Methionyl-Valine;Valyl-Methionine;Linalyl propionate;Methyl (2E,6Z)-dodecadienoate;alpha-Terpineol propanoate;Cepanone;Citral propylene glycol acetal;Propyl 2,4-decadienoate;Tsibulin 1;Isobornyl propionate;Neryl propionate;2-Propenyl cyclohexanebutanoate;Octahydro-2,5,5,8a-tetramethyl-7H-1-benzopyran-7-one;Artemisyl propionate	HMDB0028986;HMDB0029133;HMDB0030425;HMDB0031014;HMDB0032052;HMDB0032098;HMDB0037286;HMDB0037307;HMDB0037390;HMDB0038249;HMDB0038258;HMDB0038291;HMDB0040232;HMDB0041554	Organic acids and derivatives;Organic acids and derivatives;Lipids and lipid-like molecules;Lipids and lipid-like molecules;Lipids and lipid-like molecules;Organoheterocyclic compounds;Organoheterocyclic compounds;Lipids and lipid-like molecules;Organic oxygen compounds;Lipids and lipid-like molecules;Lipids and lipid-like molecules;Lipids and lipid-like molecules;Organoheterocyclic compounds;Org…	-;-;-;-;-;-;-;-;-;-;-;-;-;-	-;-;-;-;-;-;-;-;-;-;-;-;-;-	-;-;61098;6438202;62328;529383;5338463;5362592;180441;89306;5365982;61405;539850;-	0	not identified	not identified
feature1754	-0.701253	13.7075	-1.7269	0.0861739	0.397706	-4.59724	1	0	not identified	not identified	not identified	not identified	#N/A	not identified	18	Santalyl acetate;Crithmumdiol;alpha-Santalyl acetate;Vetiveryl acetate;beta-Santalyl acetate;1-Heptadecene-4,6-diyne-3,9-diol;Ginsenoyne D;Ginsenoyne I;9-Pentadecenoic acid;Isobutyl 10-undecenoate;Exaltolide;Butyl undecylenate;Rhodinyl isovalerate;Menthyl isovalerate;Citronellyl pentanoate;Citronellyl isovalerate;Auberganol;15,5-Farnesanolide	HMDB0032501;HMDB0033957;HMDB0037209;HMDB0037832;HMDB0038024;HMDB0038782;HMDB0039358;HMDB0040374;HMDB0029765;HMDB0032347;HMDB0034455;HMDB0036426;HMDB0037190;HMDB0037211;HMDB0037229;HMDB0038954;HMDB0039715;HMDB0040997	Lipids and lipid-like molecules;Lipids and lipid-like molecules;Lipids and lipid-like molecules;Lipids and lipid-like molecules;Lipids and lipid-like molecules;Lipids and lipid-like molecules;Lipids and lipid-like molecules;Lipids and lipid-like molecules;Lipids and lipid-like molecules;Lipids and lipid-like molecules;Phenylpropanoids and polyketides;Lipids and lipid-like molecules;Lipids and lip…	-;-;-;-;-;-;-;-;-;-;-;-;-;-;-;-;-;-	-;-;-;-;-;-;-;-;-;-;-;-;-;-;-;-;-;-	5352140;-;-;8347;-;5318011;5317635;-;6365140;79457;235414;61027;16204529;119900;61416;111440;-;-	2	Virol_B;Cryptomeridiol	C19994;C17676
feature2097	-1.12858	11.1772	-2.78715	0.00598129	0.119819	-2.4163	1	0	not identified	not identified	not identified	not identified	#N/A	not identified	2	Oxprenolol;4-Hydroxy-alprenolol	HMDB0015520;HMDB0061122	Benzenoids;Benzenoids	-;-	-;-	4631;-	1	Cadiamine	C10756
feature2478	-0.82261	14.4145	-1.97164	0.0504272	0.309868	-4.17943	1	0	not identified	not identified	not identified	not identified	#N/A	not identified	8	Scopolamine;Cocaine;Fenoterol;6-Hydroxyetodolac;7-Hydroxyetodolac;alpha-noroxycodol;beta-noroxycodol;beta-oxymorphol	HMDB0003573;HMDB0015043;HMDB0015405;HMDB0060543;HMDB0060544;HMDB0061074;HMDB0061075;HMDB0061076	Organic acids and derivatives;Benzenoids;Benzenoids;Organoheterocyclic compounds;Organoheterocyclic compounds;Benzenoids;Benzenoids;Benzenoids	C01851;C01416;-;-;-;-;-;-	SCOPOLAMINE;-;-;-;-;-;-;-	-;446220;3343;-;-;-;-;-	5	Cocaine;Scopolamine;Carinatine;11alpha-Hydroxygalanthamine;1,3-Diphenyltetramethyldisiloxane	C01416;C01851;C08523;C12172;C14251
feature2589	-0.978371	11.1837	-2.09708	0.0376061	0.271478	-3.94495	1	0	not identified	not identified	not identified	not identified	#N/A	not identified	5	5a-Androst-3-en-17-one ;5alpha-Androst-16-en-3-one;Dodecanoic acid, trimethylsilyl ester;N-(1-Deoxy-1-fructosyl)leucine;N-(1-Deoxy-1-fructosyl)isoleucine	HMDB0006046;HMDB0034406;HMDB0094677;HMDB0037840;HMDB0039780	Lipids and lipid-like molecules;Lipids and lipid-like molecules;Organometallic compounds;Organic acids and derivatives;Organic acids and derivatives	-;-;-;-;-	-;-;-;-;-	11807837;86705;-;-;-	3	3-Oxo-delta4-steroid;3-Oxo-delta5-steroid;3-Oxo-delta1-steroid	C00619;C01034;C02941
feature2751	-1.38831	10.7783	-3.24612	0.00143315	0.0617494	-1.18533	1	0	not identified	not identified	not identified	not identified	#N/A	not identified	1	Arginyl-Glutamate	HMDB0028708	Organic acids and derivatives	not identified	not identified	not identified	2	N-(3-Oxododecanoyl)homoserine_lactone;N-3-Oxo-dodecanoyl-L-homoserine_lactone	C11840;C21201
feature2970	-0.843952	9.74213	-1.9632	0.051409	0.312566	-4.19472	1	0	not identified	not identified	not identified	not identified	#N/A	not identified	1	Chlorothiazide	HMDB0015018	Organoheterocyclic compounds	C07461	not identified	2720	1	Chlorothiazide	C07461
feature2986	-0.574851	8.18989	-1.20676	0.22936	0.596443	-5.30735	1	0	not identified	not identified	not identified	not identified	#N/A	not identified	1	Menadiol disulfate	HMDB0032723	Benzenoids	not identified	not identified	71103	0	not identified	not identified
feature3313	-1.15622	13.4246	-2.90847	0.00416484	0.102933	-2.10706	1	0	not identified	not identified	not identified	not identified	#N/A	not identified	24	Spectinomycin;3-[8-hydroxy-2-(hydroxymethyl)-2-(4-methylpent-3-en-1-yl)-2H-chromen-5-yl]propanoic acid;3-hydroxy-3-[8-hydroxy-2-methyl-2-(4-methylpent-3-en-1-yl)-2H-chromen-5-yl]propanoic acid;3-[6,8-dihydroxy-2-methyl-2-(4-methylpent-3-en-1-yl)-2H-chromen-5-yl]propanoic acid;3-[7,8-dihydroxy-2-methyl-2-(4-methylpent-3-en-1-yl)-2H-chromen-5-yl]propanoic acid;3-{2-[2-(3,3-dimethyloxiran-2-yl)ethyl…	HMDB0015055;HMDB0134705;HMDB0134706;HMDB0134707;HMDB0134708;HMDB0134709;HMDB0134710;HMDB0134711;HMDB0134712;HMDB0134713;HMDB0134714;HMDB0134715;HMDB0030787;HMDB0034987;HMDB0035041;HMDB0035042;HMDB0038014;HMDB0029346;HMDB0029856;HMDB0030418;HMDB0037147;HMDB0040563;HMDB0060004;HMDB0031182	Organoheterocyclic compounds;Organoheterocyclic compounds;Organoheterocyclic compounds;Organoheterocyclic compounds;Organoheterocyclic compounds;Organoheterocyclic compounds;Organoheterocyclic compounds;Organoheterocyclic compounds;Organoheterocyclic compounds;Organoheterocyclic compounds;Organoheterocyclic compounds;Organoheterocyclic compounds;Phenylpropanoids and polyketides;Lipids and lipid-l…	C02078;-;-;-;-;-;-;-;-;-;-;-;-;-;C11865;-;-;-;-;-;-;-;-;-	-;-;-;-;-;-;-;-;-;-;-;-;-;-;-;-;-;-;-;-;-;-;-;CPD-165	15541;-;-;-;-;-;-;-;-;-;-;-;5964600;-;-;-;-;-;-;14190656;-;-;-;-	8	Dinocton_6;Spectinomycin;Gibberellin_A20;Trichothecin;Gibberellin_A4;Gibberellin_A51;Indole-3-acetyl-myo-inositol;Indole-3-acetyl-beta-1-D-glucoside	C18922;C02078;C02035;C09742;C11864;C11865;C03868;C04197
feature3685	1.42731	9.7124	3.43351	0.000763989	0.0477777	-0.636052	1	0	not identified	not identified	not identified	not identified	#N/A	not identified	6	Aldosterone;Cortisone;19-Oic-deoxycorticosterone;Prednisolone;Tricyclodehydroisohumulone;7-Methylrosmanol	HMDB0000037;HMDB0002802;HMDB0012613;HMDB0014998;HMDB0030165;HMDB0035813	Lipids and lipid-like molecules;Lipids and lipid-like molecules;Lipids and lipid-like molecules;Lipids and lipid-like molecules;Lipids and lipid-like molecules;Lipids and lipid-like molecules	C01780;C00762;-;-;C10723;-	ALDOSTERONE;CORTISONE;-;-;-;-	24758425;222786;53481498;5755;0;9950773	6	Cortisone;Aldosterone;Prednisolone;Cinerin_II;Tricyclodehydroisohumulone;Aldosterone_hemiacetal	C00762;C01780;C07369;C09846;C10723;C18039
feature3805	-0.549072	12.594	-1.20043	0.231801	0.598451	-5.31448	1	1	Bufalin	not identified	not identified	#N/A	C16922	not identified	5	12a-Hydroxy-3-oxocholadienic acid;9'-Carboxy-alpha-tocotrienol;6-O-Acetylaustroinulin;7-O-Acetylaustroinulin;Cilostazol	HMDB0000385;HMDB0012867;HMDB0036803;HMDB0036804;HMDB0015297	Lipids and lipid-like molecules;Lipids and lipid-like molecules;Lipids and lipid-like molecules;Lipids and lipid-like molecules;Organoheterocyclic compounds	-;-;-;-;-	-;-;-;-;-	53477691;53481535;-;-;2754	3	Medroxyprogesterone_acetate;12alpha-Hydroxy-3-oxochola-4,6-dienoate;Bufalin	C08150;C15569;C16922
feature3967	-1.47651	10.9785	-2.91554	0.0040764	0.101854	-2.08866	1	0	not identified	not identified	not identified	not identified	#N/A	not identified	8	Cyclonormammein;Mammea B/BC cyclo E;8,9-Dihydro-5-hydroxy-8-(1-hydroxy-1-methylethyl)-6-(1-oxobutyl)-4-propyl-2H-furo[2,3-h]-1-benzopyran-2-one;Fragransin C1;Fragransol A;1-(4-Hydroxy-3,5-dimethoxyphenyl)-2-[2-methoxy-4-(1-propenyl)phenoxy]-1-propanol;2-(4-Allyl-2,6-dimethoxyphenoxy)-1-(4-hydroxy-3-methoxyphenyl)-1-propanol;Sonchifolin	HMDB0030164;HMDB0030649;HMDB0030650;HMDB0033534;HMDB0033537;HMDB0036463;HMDB0039248;HMDB0041139	Phenylpropanoids and polyketides;Phenylpropanoids and polyketides;Phenylpropanoids and polyketides;Lignans, neolignans and related compounds;Phenylpropanoids and polyketides;Lignans, neolignans and related compounds;Lignans, neolignans and related compounds;Lipids and lipid-like molecules	-;-;-;-;-;-;-;-	-;-;-;-;-;-;-;-	-;-;44546135;-;-;-;23872112;-	4	Phantomolin;Hexahydrocurcumin;Biondinin_A;Fluotrimazole	C09527;C17826;C17848;C18939
feature4186	-0.969402	12.2549	-1.88492	0.0613082	0.341976	-4.3335	1	0	not identified	not identified	not identified	not identified	#N/A	not identified	0	not identified	not identified	not identified	not identified	not identified	not identified	2	Sannamycin_A;Istamycin_B	C17710;C17991
feature4529	-1.23115	13.4437	-2.68892	0.00795129	0.137906	-2.65801	1	0	not identified	not identified	not identified	not identified	#N/A	not identified	8	beta-Citraurol;4a-Formyl-5a-cholesta-8,24-dien-3b-ol;25-Hydroxyvitamin D2;Amasterol;(5x,6x)-5,6-Epoxyergosta-7,22-dien-3-ol;Portensterol;(24R)-Ergost-4-ene-3,6-dione;4伪-formyl-5伪-cholesta-8,24-dien-3尾-ol	HMDB0035685;HMDB0001203;HMDB0001438;HMDB0030054;HMDB0033421;HMDB0034331;HMDB0038657;HMDB0062389	Lipids and lipid-like molecules;Lipids and lipid-like molecules;Lipids and lipid-like molecules;Lipids and lipid-like molecules;Lipids and lipid-like molecules;Lipids and lipid-like molecules;Lipids and lipid-like molecules;Lipids and lipid-like molecules	-;-;-;-;-;-;-;-	-;CPD-4580;-;-;-;-;-;CPD-4580	-;656456;22833566;-;-;-;-;22298941	1	Doxercalciferol	C08211
feature4910	-0.908054	14.1977	-2.14883	0.0331974	0.255315	-3.84427	1	0	not identified	not identified	not identified	not identified	#N/A	not identified	1	Retinyl beta-glucuronide	HMDB0010340	Lipids and lipid-like molecules	not identified	Beta-D-Glucuronides	6440956	1	10-Desacetyltaxuyunnanin_C	C15538
feature5021	-0.879254	8.81044	-1.74305	0.0833029	0.390603	-4.57129	1	0	not identified	not identified	not identified	not identified	#N/A	not identified	1	27-Norcholestanehexol	HMDB0002157	Lipids and lipid-like molecules	not identified	not identified	196302	0	not identified	not identified
feature5183	-0.92736	11.17	-1.63079	0.10496	0.433538	-4.7468	1	1	Acylcarnitine 23:6	Lipids and lipid-like molecules	Fatty Acyls	not identified	C02301	not identified	0	not identified	not identified	not identified	not identified	not identified	not identified	0	not identified	not identified
feature5745	-1.49769	10.2539	-3.29096	0.0012358	0.0581743	-1.05631	1	0	not identified	not identified	not identified	not identified	#N/A	not identified	1	Notoginsenoside R10	HMDB0039051	Lipids and lipid-like molecules	not identified	not identified	not identified	2	Cerberin;Oleandrin	C19984;C19987
feature6117	0.904775	9.91907	2.11206	0.0362813	0.266485	-3.91605	1	0	not identified	not identified	not identified	not identified	#N/A	not identified	1	2',7-Dihydroxy-4'-methoxy-8-prenylflavan 2',7-diglucoside	HMDB0036400	Phenylpropanoids and polyketides	not identified	not identified	not identified	2	3'-Deoxydihydrostreptomycin_6-phosphate;3'-Deoxydihydrostreptomycin_3''-phosphate	C01266;C04526
feature6126	-1.14998	11.0511	-2.88043	0.00453274	0.105545	-2.17956	1	0	not identified	not identified	not identified	not identified	#N/A	not identified	1	PA(16:1(9Z)/15:0)	HMDB0114854	Lipids and lipid-like molecules	not identified	not identified	not identified	1	Fungichromin	C13299
feature6237	-0.748317	9.89037	-1.49566	0.13677	0.483154	-4.9431	1	0	not identified	not identified	not identified	not identified	#N/A	not identified	1	Clarithromycin	HMDB0015342	Organic oxygen compounds	C06912	not identified	84029	1	Clarithromycin	C06912
feature6399	-1.34829	9.27927	-2.93317	0.00386351	0.0997222	-2.04265	1	1	1-Methyl-2-pyrrolecarboxaldehyde	Organic oxygen compounds	Organooxygen compounds	HMDB0040582	#N/A	not identified	0	not identified	not identified	not identified	not identified	not identified	not identified	0	not identified	not identified
feature6618	-0.491955	16.3355	-0.980803	0.328215	0.682198	-5.53895	1	1	2-Methyladipic acid	Lipids and lipid-like molecules	Fatty Acyls	HMDB0029167	#N/A	not identified	10	Propyleneglycol diacetate;3-Methyladipic acid;Pimelic acid;3,3-Dimethylglutaric acid;2-Methyladipic acid;Diethyl malonate;Mono-methyl-adipate;2-Ethylglutaric acid;Ethyl methyl_succinate;2,2-Dimethylglutaric acid	HMDB0041605;HMDB0000555;HMDB0000857;HMDB0002441;HMDB0029167;HMDB0029573;HMDB0059722;HMDB0059738;HMDB0059893;HMDB0061676	Organic acids and derivatives;Lipids and lipid-like molecules;Lipids and lipid-like molecules;Lipids and lipid-like molecules;Lipids and lipid-like molecules;Organic acids and derivatives;Lipids and lipid-like molecules;Lipids and lipid-like molecules;Lipids and lipid-like molecules;Lipids and lipid-like molecules	-;-;C02656;-;-;-;-;-;-;-	-;-;-;-;-;-;-;-;-;-	12198;6999745;385;20984;522067;7761;12328;291968;522068;-	4	Pimelate;(1S,3R,4S)-3,4-Dihydroxycyclohexane-1-carboxylate;2-Propylsuccinic_acid;5-Tetrazolyl-glycine	C02656;C04687;C16657;C13738
feature6961	-1.44635	10.293	-3.32149	0.00111625	0.0565566	-0.967574	1	0	not identified	not identified	not identified	not identified	#N/A	not identified	1	Molybdate	HMDB0012260	Mixed metal/non-metal compounds	C06232	not identified	82208	0	not identified	not identified
feature7333	0.89051	12.7245	2.34668	0.0202037	0.203632	-3.43814	1	1	N-Undecanoylglycine	Organic acids and derivatives	Carboxylic acids and derivatives	HMDB0013286	#N/A	not identified	4	N-Undecanoylglycine;Methyl dihydrojasmonate;Riesling acetal;4,5-Dihydrovomifoliol	HMDB0013286;HMDB0031740;HMDB0037562;HMDB0040615	Organic acids and derivatives;Lipids and lipid-like molecules;Organoheterocyclic compounds;Lipids and lipid-like molecules	-;-;-;-	-;-;-;-	454092;102861;57473083;-	0	not identified	not identified
feature7453	-0.543197	11.3551	-1.06118	0.290256	0.648382	-5.46196	1	0	not identified	not identified	not identified	not identified	#N/A	not identified	0	not identified	not identified	not identified	not identified	not identified	not identified	1	Benfuresate	C18452
feature7615	-1.61551	10.0106	-3.495	0.000617994	0.0428058	-0.45009	1	0	not identified	not identified	not identified	not identified	#N/A	not identified	1	Ethylene brassylate	HMDB0040459	Phenylpropanoids and polyketides	not identified	not identified	61014	2	(10S)-Juvenile_hormone_III_acid_diol;Fenapanil	C16506;C11207
feature8177	-1.33475	12.561	-3.02959	0.00286901	0.0877051	-1.78664	1	0	not identified	not identified	not identified	not identified	#N/A	not identified	1	Arginyl-Glutamate	HMDB0028708	Organic acids and derivatives	not identified	not identified	not identified	0	not identified	not identified
feature8669	-1.2	10.6629	-2.41919	0.0167107	0.187187	-3.281	1	0	not identified	not identified	not identified	not identified	#N/A	not identified	31	5,8-dihydroxy-2-(4-hydroxy-3-methoxyphenyl)-3,7-dimethoxy-4H-chromen-4-one;5,8-dihydroxy-2-(3-hydroxy-4-methoxyphenyl)-3,7-dimethoxy-4H-chromen-4-one;2-(3,4-dimethoxyphenyl)-5,7,8-trihydroxy-3-methoxy-4H-chromen-4-one;5,7-dihydroxy-2-(3-hydroxy-4-methoxyphenyl)-3,6-dimethoxy-4H-chromen-4-one;5,6-dihydroxy-2-(3-hydroxy-4-methoxyphenyl)-3,7-dimethoxy-4H-chromen-4-one;3,5-dihydroxy-2-(3-hydroxy-4-me…	HMDB0129270;HMDB0129271;HMDB0129272;HMDB0130255;HMDB0130256;HMDB0130257;HMDB0130258;HMDB0137986;HMDB0137988;HMDB0137993;HMDB0137995;HMDB0138011;HMDB0138519;HMDB0003572;HMDB0030812;HMDB0033819;HMDB0037334;HMDB0037335;HMDB0038356;HMDB0040344;HMDB0040472;HMDB0040877;HMDB0124941;HMDB0127460;HMDB0127461;HMDB0127462;HMDB0127463;HMDB0127464;HMDB0127465;HMDB0127466;HMDB0127467	Unknow;Phenylpropanoids and polyketides;Phenylpropanoids and polyketides;Phenylpropanoids and polyketides;Phenylpropanoids and polyketides;Phenylpropanoids and polyketides;Phenylpropanoids and polyketides;Phenylpropanoids and polyketides;Phenylpropanoids and polyketides;Phenylpropanoids and polyketides;Phenylpropanoids and polyketides;Phenylpropanoids and polyketides;Phenylpropanoids and polyketi…	-;-;-;-;-;-;-;-;-;-;-;-;-;C01850;C09982;-;C10191;-;-;-;-;-;-;-;-;-;-;-;-;-;-	-;-;-;-;-;-;-;-;-;-;-;-;-;CPD-7018;-;-;-;-;-;-;-;-;-;-;-;-;-;-;-;-;-	-;-;-;-;-;-;-;-;-;-;-;-;-;5281792;177696;5464461;442662;12443122;155493;5322091;42608105;5488152;-;-;-;-;-;-;-;-;-	12	Nitrovin;Rosmarinate;Chrysosplenol_D;6-Methoxyaromadendrin_3-O-acetate;Acerosin;Chrysosplenol_C;Oxyanin_A;Oxyanin_B;Thymonin;Arcapillin;Irigenin;Versiconol	C19487;C01850;C04552;C09764;C09982;C10031;C10115;C10116;C10191;C17787;C17957;C20508
feature8831	-1.34005	8.91964	-2.70423	0.0076098	0.137769	-2.62083	1	0	not identified	not identified	not identified	not identified	#N/A	not identified	1	Molybdate	HMDB0012260	Mixed metal/non-metal compounds	C06232	not identified	82208	0	not identified	not identified
feature9393	-0.823606	14.3001	-1.85709	0.0651916	0.351111	-4.38155	1	0	not identified	not identified	not identified	not identified	#N/A	not identified	17	7-{[2,6-dihydroxy-5-(hydroxymethyl)-2,5,8a-trimethyl-decahydronaphthalen-1-yl]methoxy}-2H-chromen-2-one;7-{[2,6-dihydroxy-2-(hydroxymethyl)-5,5,8a-trimethyl-decahydronaphthalen-1-yl]methoxy}-2H-chromen-2-one;7-{[2,6-dihydroxy-8a-(hydroxymethyl)-2,5,5-trimethyl-decahydronaphthalen-1-yl]methoxy}-2H-chromen-2-one;7-[(2,6-dihydroxy-2,5,5,8a-tetramethyl-decahydronaphthalen-1-yl)methoxy]-6-hydroxy-2H-c…	HMDB0134777;HMDB0134778;HMDB0134779;HMDB0134780;HMDB0134781;HMDB0134782;HMDB0134783;HMDB0134784;HMDB0134785;HMDB0134786;HMDB0134787;HMDB0134788;HMDB0015389;HMDB0030522;HMDB0030749;HMDB0035849;HMDB0039145	Phenylpropanoids and polyketides;Phenylpropanoids and polyketides;Phenylpropanoids and polyketides;Phenylpropanoids and polyketides;Phenylpropanoids and polyketides;Phenylpropanoids and polyketides;Phenylpropanoids and polyketides;Phenylpropanoids and polyketides;Phenylpropanoids and polyketides;Phenylpropanoids and polyketides;Phenylpropanoids and polyketides;Phenylpropanoids and polyketides;Lip…	-;-;-;-;-;-;-;-;-;-;-;-;-;-;-;-;-	-;-;-;-;-;-;-;-;-;-;-;-;-;-;-;-;-	-;-;-;-;-;-;-;-;-;-;-;-;5311066;-;126324;-;22274848	5	Methylprednisolone_acetate;Deoxyschizandrin;Hellebrigenin;Magnosalin;Arenobufagin	C08179;C16951;C16969;C17847;C20035
feature9885	-0.383017	7.76937	-0.79137	0.429935	0.752762	-5.69669	1	0	not identified	not identified	not identified	not identified	#N/A	not identified	2	6,12-bis(3,4-dihydroxyphenyl)-8,13-dihydroxy-3,11-dioxatricyclo[8.4.0.0虏,鈦穄tetradeca-1(10),2(7),8-trien-4-one;(-)-Epigallocatechin 3-p-coumaroate	HMDB0124839;HMDB0038362	Phenylpropanoids and polyketides;Phenylpropanoids and polyketides	-;-	-;-	-;6474788	1	Cinchonain_1a	C10217
feature10047	-1.04432	9.3787	-2.16481	0.0319294	0.251633	-3.81271	1	0	not identified	not identified	not identified	not identified	#N/A	not identified	3	6-[({4,5-dihydroxy-6-methyl-3-[(3,4,5-trihydroxy-6-methyloxan-2-yl)oxy]oxan-2-yl}oxy)methyl]oxane-2,3,4,5-tetrol;alpha-L-Rhamnopyranosyl-(1->3)-alpha-D-galactopyranosyl-(1->3)-L-fucose;5-Formiminotetrahydrofolic acid	HMDB0127459;HMDB0039741;HMDB0001534	Organic oxygen compounds;Organooxygen compounds;Organoheterocyclic compounds	-;-;C00664	-;-;5-FORMIMINO-THF	-;-;530	1	5-Formiminotetrahydrofolate	C00664
feature10266	-0.861169	9.99465	-1.89086	0.0605045	0.339243	-4.32315	1	0	not identified	not identified	not identified	not identified	#N/A	not identified	1	Artonol D	HMDB0030495	Organoheterocyclic compounds	not identified	not identified	10672941	0	not identified	not identified
feature10609	-1.29206	9.17745	-3.0893	0.00237768	0.0779081	-1.62446	1	0	not identified	not identified	not identified	not identified	#N/A	not identified	3	Taurochenodeoxycholate-3-sulfate;Taurochenodeoxycholate-7-sulfate;Acetyljujuboside B	HMDB0002486;HMDB0002498;HMDB0032781	Lipids and lipid-like molecules;Lipids and lipid-like molecules;Lipids and lipid-like molecules	-;-;-	-;-;-	44263374;20842013;-	0	not identified	not identified
feature10668	1.67063	8.74699	3.60573	0.000418907	0.0337097	-0.108224	1	0	not identified	not identified	not identified	not identified	#N/A	not identified	1	Ganglioside GM3 (d18:0/14:0)	HMDB0011914	Lipids and lipid-like molecules	not identified	not identified	53481190	1	Penitrem_E	C20597

## Sheet: 3
	mod3.logFC	mod3.AveExpr	mod3.t	mod3.P.Value	mod3.adj.P.Val	mod3.B	mod3.IsAnnotated	mod3.IsMS2ident	mod3.MS2Metabolite	mod3.MS2superclass	mod3.MS2class	mod3.MS2hmd	mod3.MS2kegg	mod3.MS2lipidmaps	mod3.NumberMS1hmdb	mod3.MS1hmdbName	mod3.MS1hmdbID	mod3.MS1hmdbSuperClass	mod3.MS1hmdbTokegg	mod3.MS1hmdbTobiocyc	mod3.MS1hmdbTopubchem	mod3.NumberMS1kegg	mod3.MS1keggName	mod3.MS1keggID
feature392	-0.149417	14.6115	-0.32601	0.744855	0.917781	-5.94173	1	1	3-Indoleacetonitrile	Organoheterocyclic compounds	Indoles and derivatives	HMDB0006524	C02938	not identified	0	not identified	not identified	not identified	not identified	not identified	not identified	0	not identified	not identified
feature513	0.0293521	15.1446	0.067578	0.946208	0.985784	-5.98976	1	1	Phosphodimethylethanolamine	Organic acids and derivatives	Organic phosphoric acids and derivatives	HMDB0060244	#N/A	not identified	0	not identified	not identified	not identified	not identified	not identified	not identified	1	5-Methylthiopentanaldoxime	C17245
feature822	1.74795	11.151	3.91418	0.000135414	0.0189996	0.890436	1	1	Theobromine	Organoheterocyclic compounds	Imidazopyrimidines	HMDB0002825	C07480	not identified	0	not identified	not identified	not identified	not identified	not identified	not identified	0	not identified	not identified
feature835	-0.139408	12.2408	-0.268122	0.788961	0.932581	-5.95796	1	0	not identified	not identified	not identified	not identified	#N/A	not identified	1	Dibenzyl ether	HMDB0032078	Benzenoids	not identified	not identified	7657	1	4-Phenethylphenol	C14340
feature975	0.101243	9.88097	0.208035	0.835474	0.950978	-5.97148	1	0	not identified	not identified	not identified	not identified	#N/A	not identified	5	N-Dodecane;2-Methylundecane;Phendimetrazine;N,N-Diethylbenzeneacetamide;N-Acetyl-2,6-diethylaniline	HMDB0031444;HMDB0059888;HMDB0015519;HMDB0032635;HMDB0032854	Hydrocarbons;Hydrocarbons;Organoheterocyclic compounds;Benzenoids;Benzenoids	C08374;-;C07904;C10938;-	-;-;-;-;-	8182;23459;12460;17076;85534	5	Ammodendrine;Dodecane;Phendimetrazine;N,N-Diethyl-m-toluamide;N,N-Diethylphenylacetamide	C10125;C08374;C07904;C10935;C10938
feature1069	0.561095	13.6516	1.14589	0.253601	0.618532	-5.37436	1	0	not identified	not identified	not identified	not identified	#N/A	not identified	5	4-Methyl-1-phenyl-2-pentanone;(S)-4-(4-Methylphenyl)-2-pentanone;Rhubafuran;3-(4-Isopropylphenyl)propanal;1-Phenyl-2-hexanone	HMDB0031569;HMDB0034177;HMDB0036021;HMDB0036171;HMDB0094661	Benzenoids;Lipids and lipid-like molecules;Benzenoids;Lipids and lipid-like molecules;Benzenoids	-;-;-;-;-	-;-;-;-;-	219672;10997578;113514;62654;-	1	1-Methylphenanthrene	C19457
feature1071	-0.665183	16.1424	-1.60456	0.110622	0.442973	-4.78619	1	1	Pro-Val	Organic acids and derivatives	Carboxylic acids and derivatives	HMDB0029030	#N/A	not identified	52	Dethiobiotin;Prolyl-Valine;Valyl-Proline;2,6-Diisopropyl-3-methylphenol;2,5-Diisopropyl-4-methylphenol;2,5-Diisopropyl-3-methylphenol;2,4-Diisopropyl-5-methylphenol;2,4-Diisopropyl-3-methylphenol;2,3-Diisopropyl-5-methylphenol;4-(4-Methyl-3-pentenyl)-3-cyclohexene-1-carboxaldehyde;Pseudoionone;4-(2,6,6-Trimethylcyclohex-1-enyl)but-2-en-4-one;(2E,4Z,7Z)-2,4,7-Tridecatrienal;(E)-5,8-Megastigmadien-…	HMDB0003581;HMDB0029030;HMDB0029135;HMDB0029820;HMDB0029821;HMDB0029822;HMDB0029823;HMDB0029824;HMDB0029825;HMDB0031733;HMDB0032498;HMDB0032541;HMDB0033545;HMDB0034671;HMDB0034959;HMDB0034979;HMDB0035682;HMDB0035753;HMDB0036022;HMDB0036027;HMDB0036144;HMDB0036565;HMDB0036684;HMDB0037139;HMDB0059883;HMDB0036818;HMDB0041615;HMDB0062493;HMDB0094780;HMDB0094781;HMDB0094782;HMDB0094783;HMDB0094784;HMD…	Lipids and lipid-like molecules;Organic acids and derivatives;Organic acids and derivatives;Lipids and lipid-like molecules;Lipids and lipid-like molecules;Lipids and lipid-like molecules;Lipids and lipid-like molecules;Benzenoids;Lipids and lipid-like molecules;Lipids and lipid-like molecules;Lipids and lipid-like molecules;Organic oxygen compounds;Lipids and lipid-like molecules;Organic oxygen …	C01909;-;-;-;-;-;-;-;-;-;-;-;-;-;-;-;-;-;-;-;-;C12287;-;-;C12286;-;-;C05588;-;-;-;-;-;-;-;-;-;-;-;-;-;-;-;-;-;-;-;-;-;C05588;C08511;-	-;-;-;-;-;-;-;-;-;-;-;-;-;-;-;-;-;-;-;-;-;-;-;-;-;-;-;-;-;-;-;-;-;-;-;-;-;-;-;-;-;-;-;-;-;-;-;-;-;-;-;-	445027;-;-;119956;139921;20447657;527839;169279;58446461;93199;1757003;5374527;6429289;14109911;521066;5363741;5365916;5498521;116740;6436548;110664;638014;-;577126;5282108;6450832;91978;688084;-;-;-;-;-;-;-;-;-;-;-;-;-;-;-;-;-;-;-;-;-;21100;54678599;-	7	Dethiobiotin;alpha-Ionone;beta-Ionone;4-n-Heptylphenol;L-Metanephrine;Tenuazonic_acid;Ecgonone_methyl_ester	C01909;C12286;C12287;C14698;C05588;C08511;C20371
feature1146	0.400978	10.8109	0.91355	0.362369	0.705681	-5.59877	1	0	not identified	not identified	not identified	not identified	#N/A	not identified	2	1-Tridecene;6-Tridecene	HMDB0030930;HMDB0061827	Hydrocarbons;Hydrocarbons	-;-	-;-	17095;5356954	3	9-Methylthiononanaldoxime;Pebulate;Vernolate	C17253;C18755;C19097
feature1259	-0.0411317	14.4419	-0.0883871	0.929683	0.980626	-5.98823	1	0	not identified	not identified	not identified	not identified	#N/A	not identified	8	2-(3-Phenylpropyl)tetrahydrofuran;2,2,6,7-Tetramethylbicyclo[4.3.0]nona-1(9),4-dien-8-one;xi-3-(4-Isopropylphenyl)-2-methylpropanal;dehydro-beta-Ionone;Megastigmatrienone;beta-Damascenone;3,5,8-Megastigmatrien-7-one;Mukonal	HMDB0036178;HMDB0036685;HMDB0037763;HMDB0059904;HMDB0059906;HMDB0013804;HMDB0036572;HMDB0030216	Benzenoids;Organic oxygen compounds;Lipids and lipid-like molecules;Lipids and lipid-like molecules;Organic oxygen compounds;Organic oxygen compounds;Organic oxygen compounds;Organoheterocyclic compounds	-;-;-;-;-;-;-;-	-;-;-;-;-;-;-;-	62490;-;517827;5352711;5375190;-;5366074;504068	7	(1R,10aS)-1,4,10,10a-Tetrahydrophenazine-1-carboxylate;(1R)-1,4,5,10-Tetrahydrophenazine-1-carboxylate;trans,trans-1,4-Diphenyl-1,3-butadiene;1,4-Dimethylphenanthrene;m-Chlorophenylbiguanide;2-Nitrofluorene;3-Amino-6H-dibenzo[b,d]pyran-6-one	C21411;C21413;C14761;C19407;C13646;C10923;C14952
feature1476	-0.605348	18.8398	-1.4753	0.142155	0.4901	-4.97126	1	1	Leucyl-Isoleucine	Organic acids and derivatives	Carboxylic acids and derivatives	HMDB0028932	#N/A	not identified	48	Isoleucyl-Isoleucine;Isoleucyl-Leucine;Leucyl-Isoleucine;Leucyl-Leucine;Farnesol;beta-Triticene;alpha-Triticene;Pogostol;Valerianol;10-Epijunenol;(-)-Pacifigorgiol;Sesquisabinene hydrate;4beta-8-Daucen-4-ol;6-Epi-beta-bisabolol;Panasinsanol B;Nerolidol;(S)-Nerolidol;Panasinsanol A;Shyobunol;Rosifoliol;beta-Bisabolol;(-)-alpha-Bisabolol;(+)-alpha-Bisabolol;(-)-Valeranone;Bulnesol;Guaioxide;Carotol…	HMDB0028910;HMDB0028911;HMDB0028932;HMDB0028933;HMDB0004305;HMDB0030938;HMDB0030939;HMDB0033239;HMDB0034951;HMDB0034982;HMDB0035021;HMDB0035199;HMDB0035351;HMDB0035364;HMDB0035383;HMDB0035662;HMDB0035663;HMDB0035711;HMDB0035811;HMDB0035868;HMDB0036111;HMDB0036197;HMDB0036198;HMDB0036421;HMDB0036445;HMDB0036447;HMDB0036579;HMDB0036580;HMDB0036642;HMDB0036645;HMDB0036646;HMDB0036679;HMDB0036732;HMD…	Organic acids and derivatives;Organic acids and derivatives;Organic acids and derivatives;Organic acids and derivatives;Lipids and lipid-like molecules;Lipids and lipid-like molecules;Lipids and lipid-like molecules;Lipids and lipid-like molecules;Lipids and lipid-like molecules;Lipids and lipid-like molecules;Lipids and lipid-like molecules;Lipids and lipid-like molecules;Lipids and lipid-like m…	-;-;-;-;C01126;-;-;-;-;-;-;-;-;-;-;-;-;-;-;-;-;C09621;-;-;-;-;C09628;-;-;-;-;-;-;-;-;-;-;-;-;-;-;-;-;-;-;C03220;-;-	-;-;-;-;2-TRANS6-TRANS-FARNESOL;-;-;-;-;-;-;-;-;-;-;-;-;-;-;-;-;-;-;-;-;-;-;-;-;-;-;-;-;-;-;-;-;-;-;-;-;-;-;-;-;2-CIS6-TRANS-FARNESOL;-;-	-;-;-;0;445070;-;-;5320651;146808;-;-;20055539;-;12300148;-;5284507;5356544;133454;520758;527256;-;442343;1549992;527498;90785;-;287687;323964;527217;101716;160799;-;521185;341779;519857;61125;-;-;-;10944069;-;-;610072;-;11770062;1549108;519662;527491	33	N-(6-Aminohexanoyl)-6-aminohexanoate;Leucyl-leucine;(2E,6E)-Farnesol;(2Z,6E)-Farnesol;(-)-alpha-Bisabolol;Carotol;alpha-Cedrol;Cycloeudesmol;alpha-Eudesmol;beta-Eudesmol;Guaiol;Himachalol;Ledol;Nerolidol;Patchouli_alcohol;(1E,4S,5E,7R)-Germacra-1(10),5-dien-11-ol;Valeranone;Hinesol;gamma-Eudesmol;8-epi-Cedrol;Drimenol;(+)-Epicubenol;(3R,6E)-Nerolidol;Patchoulol;Presilphiperfolan-8beta-ol;10-epi-g…	C01255;C11332;C01126;C03220;C09621;C09628;C09631;C09651;C09663;C09664;C09676;C09682;C09698;C09704;C09705;C16143;C16813;C16970;C17124;C18245;C19743;C19744;C19746;C19755;C19756;C19893;C19974;C20172;C20181;C20184;C20479;C20576;C21199
feature1704	-0.279029	11.6446	-0.559977	0.576301	0.841163	-5.84394	1	1	Hexanoyl-L-carnitine	Lipids and lipid-like molecules	Fatty Acyls	HMDB0000756	#N/A	not identified	8	Glutaminylisoleucine;Glutaminylleucine;Hydroxyprolyl-Lysine;Isoleucyl-Glutamine;Isoleucyl-Gamma-glutamate;Leucyl-Glutamine;Leucyl-Gamma-glutamate;Lysyl-Hydroxyproline	HMDB0028800;HMDB0028801;HMDB0028868;HMDB0028905;HMDB0028921;HMDB0028927;HMDB0028943;HMDB0028952	Organic acids and derivatives;Organic acids and derivatives;Organic acids and derivatives;Organic acids and derivatives;Organic acids and derivatives;Organic acids and derivatives;Organic acids and derivatives;Organic acids and derivatives	-;-;-;-;-;-;-;-	-;-;-;-;-;-;-;-	57315376;44232492;-;-;-;-;-;-	0	not identified	not identified
feature1713	-0.986115	15.7418	-2.16084	0.0322401	0.252657	-3.82056	1	1	D-Glucosamine-6-phosphate	Organic oxygen compounds	Organooxygen compounds	HMDB0001254	C00352	not identified	16	Glucosamine-1P;Glucosamine 6-phosphate;Aminofructose 6-phosphate;N-Benzoylaspartic acid;Methyl 2,3-dihydro-3,5-dihydroxy-2-oxo-3-indoleacetic acid;Aldehydo-N-acetyl-D-mannosamine;N-Acetylgalactosamine;N-Acetyl-D-glucosamine;Beta-N-Acetylglucosamine;N-Acetyl-b-D-galactosamine;N-Acetylmannosamine;Avenic acid B;N-Acetylmannosamine-6P;Aldehydo-N-acetyl-D-glucosamine;2'-Deoxysepiapterin;Inositol cycli…	HMDB0001109;HMDB0001254;HMDB0060436;HMDB0034251;HMDB0038942;HMDB0062724;HMDB0000212;HMDB0000215;HMDB0000803;HMDB0000853;HMDB0001129;HMDB0038751;HMDB0062500;HMDB0062641;HMDB0000389;HMDB0001125	Organic oxygen compounds;Organic oxygen compounds;Organic oxygen compounds;Organic acids and derivatives;Organoheterocyclic compounds;Organic oxygen compounds;Organic oxygen compounds;Organic oxygen compounds;Organic oxygen compounds;Organic oxygen compounds;Organic oxygen compounds;Organic acids and derivatives;Organic oxygen compounds;Organic oxygen compounds;Organoheterocyclic compounds;Organi…	-;C00352;C12214;-;-;-;C01074;C00140;C03878;C05021;C00645;-;-;-;-;C04299	GLUCOSAMINE-1P;D-GLUCOSAMINE-6-P;-;-;-;-;N-ACETYL-D-GLUCOSAMINE;N-acetyl-D-glucosamine;-;-;N-ACETYL-D-MANNOSAMINE;-;-;-;-;CPD-1121	9965052;439217;443711;95664;45782784;22952041;84265;439174;24139;440552;11096158;-;65150;1738118;14055971;122331	23	D-Glucosamine_6-phosphate;1-Amino-1-deoxy-scyllo-inositol_4-phosphate;D-Galactosamine_1-phosphate;alpha-D-Glucosamine_1-phosphate;D-Galactosamine_6-phosphate;Kanosamine_6-phosphate;Aminofructose_6-phosphate;N-Acetyl-D-glucosamine;N-Acetyl-D-mannosamine;N-Acetyl-D-galactosamine;N-Acetylhexosamine;N-Acetyl-D-hexosamine;N-Acetyl-beta-D-glucosamine;N-Acetyl-beta-D-galactosamine;N-Acetyl-alpha-D-gluco…	C00352;C01283;C03783;C06156;C06377;C12213;C12214;C00140;C00645;C01132;C02711;C03136;C03878;C05021;C20328;C21036;C21039;C21049;C21052;C21061;C02587;C04299;C16848
feature1967	-0.549714	12.2463	-1.27388	0.204609	0.569925	-5.22951	1	0	not identified	not identified	not identified	not identified	#N/A	not identified	5	gamma-Glutamyllysine;Epsilon-(gamma-Glutamyl)-lysine;Glutamyllysine;gamma-L-Glutamyl-L-pipecolic acid;(2S,2'S)-Pyrosaccharopine	HMDB0029154;HMDB0003869;HMDB0004207;HMDB0038614;HMDB0038676	Organic acids and derivatives;Organic acids and derivatives;Organic acids and derivatives;Organic acids and derivatives;Organic acids and derivatives	-;-;-;-;-	-;-;-;-;-	65254;7015684;7015704;-;-	0	not identified	not identified
feature2488	0.681047	11.7624	1.31154	0.191611	0.554486	-5.18403	1	0	not identified	not identified	not identified	not identified	#N/A	not identified	1	12-Tridecene-4,6,8,10-tetraynal	HMDB0038915	Lipids and lipid-like molecules	not identified	not identified	not identified	1	Fluoren-9-one	C06712
feature2631	0.533241	12.075	1.15191	0.251128	0.615946	-5.36789	1	0	not identified	not identified	not identified	not identified	#N/A	not identified	5	N-Succinyl-L,L-2,6-diaminopimelate;2-[2-hydroxy-3-(3-methoxyphenyl)propyl]benzene-1,3,5-triol;5,6-Dihydro-11-methoxyyangonin;Lysyl-Glutamate;Caffeoyl aspartic acid	HMDB0012267;HMDB0127764;HMDB0038722;HMDB0028950;HMDB0029294	Organic acids and derivatives;Phenylpropanoids and polyketides;Phenylpropanoids and polyketides;Organic acids and derivatives;Organic acids and derivatives	C04421;-;-;-;-	N-SUCCINYLLL-2-6-DIAMINOPIMELATE;-;-;-;-	25202447;-;-;-;24891368	3	Pteroic_acid;N-Succinyl-LL-2,6-diaminoheptanedioate;5-O-Methylvisamminol	C07582;C04421;C09016
feature2637	-0.309109	11.4885	-0.798836	0.425605	0.750983	-5.6911	1	0	not identified	not identified	not identified	not identified	#N/A	not identified	5	4,5-Dihydropiperlonguminine;4'-hydroxypropanolol;5,5',6,6'-Tetrahydroxy-3,3'-biindolyl;5-Hydroxy-4-methoxy-3-methyl-2,6-canthinedione;Phenytoin methylcatechol	HMDB0041488;HMDB0060989;HMDB0029301;HMDB0040798;HMDB0060867	Organoheterocyclic compounds;Benzenoids;Organoheterocyclic compounds;Alkaloids and derivatives;Organoheterocyclic compounds	-;-;-;-;-	-;-;-;-;-	12682184;-;21590181;-;-	8	Naproanilide;Homatropine;Annotine;Annotinine;Norhyoscyamine;Epinorlycoramine;Dihydro-beta-erythroidine;3,3'-Dimethoxybenzidine-4,4'-diisocyanate	C10954;C07814;C09852;C09855;C10862;C12234;C13682;C19403
feature2698	-0.046122	15.701	-0.10566	0.915989	0.976108	-5.98664	1	1	Trp-Ile	Organic acids and derivatives	Carboxylic acids and derivatives	HMDB0029086	#N/A	not identified	4	Isoleucyl-Tryptophan;Leucyl-Tryptophan;Tryptophyl-Isoleucine;Tryptophyl-Leucine	HMDB0028918;HMDB0028940;HMDB0029086;HMDB0029087	Organic acids and derivatives;Organic acids and derivatives;Organic acids and derivatives;Organic acids and derivatives	-;-;-;-	-;-;-;-	-;-;-;-	1	Bifenazate	C18589
feature2733	0.759182	13.3099	1.59419	0.112926	0.446804	-4.80159	1	0	not identified	not identified	not identified	not identified	#N/A	not identified	3	Ovalicin;Methyl dihydrophaseate;3,8-Dihydroxy-6-methoxy-7(11)-eremophilen-12,8-olide	HMDB0038120;HMDB0039376;HMDB0041551	Organooxygen compounds;Lipids and lipid-like molecules;Lipids and lipid-like molecules	C09674;-;-	-;-;-	284995;-;-	1	Graphinone	C09674
feature2737	0.0108974	14.6704	0.0282606	0.977491	0.995918	-5.99154	1	1	Chloroquine	Organoheterocyclic compounds	Quinolines and derivatives	HMDB0014746	C07625	not identified	1	Arginyl-Glutamate	HMDB0028708	Organic acids and derivatives	not identified	not identified	not identified	2	N-(3-Oxododecanoyl)homoserine_lactone;N-3-Oxo-dodecanoyl-L-homoserine_lactone	C11840;C21201
feature2775	-0.598913	11.4649	-1.29749	0.196386	0.56074	-5.20115	1	0	not identified	not identified	not identified	not identified	#N/A	not identified	2	Arginyl-Phenylalanine;Phenylalanyl-Arginine	HMDB0028716;HMDB0028989	Organic acids and derivatives;Organic acids and derivatives	-;-	-;-	-;-	1	Balfourodinium	C10648
feature2929	-0.718258	13.3627	-1.84071	0.0675724	0.355969	-4.40952	1	0	not identified	not identified	not identified	not identified	#N/A	not identified	2	Nadolol;Metipranolol	HMDB0015334;HMDB0015345	Benzenoids;Benzenoids	-;C07915	-;-	39147;31477	1	Metipranolol	C07915
feature2945	-0.0827822	10.2913	-0.197781	0.843475	0.952867	-5.97344	1	0	not identified	not identified	not identified	not identified	#N/A	not identified	13	Alosetron;5-[(E)-2-(3,4-dihydroxyphenyl)ethenyl]-2-[(1E)-3-methylbuta-1,3-dien-1-yl]benzene-1,3-diol;5-(6-hydroxy-1-benzofuran-2-yl)-4-(3-methylbut-2-en-1-yl)benzene-1,3-diol;4-hydroxy-3-(3-hydroxy-1-phenylbutyl)-2H-chromen-2-one;1,7-bis(4-hydroxyphenyl)hept-1-ene-3,5-dione;(1E)-1,7-bis(4-hydroxyphenyl)hept-1-ene-3,5-dione;(1E)-7-(3,4-dihydroxyphenyl)-1-phenylhept-1-ene-3,5-dione;7-(3,4-dihydroxy…	HMDB0015104;HMDB0129039;HMDB0138682;HMDB0140994;HMDB0141044;HMDB0141045;HMDB0141130;HMDB0141152;HMDB0031744;HMDB0033310;HMDB0036635;HMDB0041298;HMDB0000839	Organoheterocyclic compounds;Phenylpropanoids and polyketides;Phenylpropanoids and polyketides;Phenylpropanoids and polyketides;Phenylpropanoids and polyketides;Phenylpropanoids and polyketides;Phenylpropanoids and polyketides;Phenylpropanoids and polyketides;Phenylpropanoids and polyketides;Phenylpropanoids and polyketides;Lipids and lipid-like molecules;Phenylpropanoids and polyketides;Organohe…	-;-;-;-;-;-;-;-;-;-;-;-;C09541	-;-;-;-;-;-;-;-;-;-;-;-;-	2099;-;-;-;-;-;-;-;-;155248;5318349;641376;-	3	7-Hydroxy-3-(4-methoxyphenyl)-4-propyl-2H-1-benzopyran-2-one;Porphyrin;Nemertelline	C15051;C05113;C17016
feature3105	1.60473	9.9396	3.56625	0.000481691	0.0366085	-0.231141	1	0	not identified	not identified	not identified	not identified	#N/A	not identified	1	L-N-(1H-Indol-3-ylacetyl)glutamic acid	HMDB0038665	Organic acids and derivatives	not identified	not identified	25200809	0	not identified	not identified
feature3116	0.142644	12.5397	0.375235	0.707998	0.904484	-5.92543	1	0	not identified	not identified	not identified	not identified	#N/A	not identified	2	Acepromazine;Aceprometazine	HMDB0015552;HMDB0015553	Organoheterocyclic compounds;Organoheterocyclic compounds	-;-	-;-	6077;26035	0	not identified	not identified
feature3254	1.39132	11.472	3.46905	0.000676091	0.0453935	-0.528921	1	1	Norgestrel	not identified	not identified	#N/A	C08153	not identified	5	Calonectrin;Millefin;7-hydroxygranisetron;8-O-Methyloblongine;Pefloxacin	HMDB0034915;HMDB0036689;HMDB0061062;HMDB0034579;HMDB0014630	Lipids and lipid-like molecules;Lipids and lipid-like molecules;Organoheterocyclic compounds;Organoheterocyclic compounds;Organoheterocyclic compounds	-;-;-;-;-	-;-;-;-;-	538469;5319830;-;-;51081	2	Alatolide;Arctiopicrin	C09290;C09297
feature3475	0.52091	12.7642	0.77989	0.436642	0.756768	-5.70517	1	0	not identified	not identified	not identified	not identified	#N/A	not identified	6	Nornantenine;Palaudine;Cassythicine;Isodomesticine;Romucosine A;Junosine	HMDB0030245;HMDB0032143;HMDB0033354;HMDB0033360;HMDB0036987;HMDB0038145	Alkaloids and derivatives;Organoheterocyclic compounds;Alkaloids and derivatives;Alkaloids and derivatives;Alkaloids and derivatives;Organoheterocyclic compounds	-;-;C09389;-;-;-	-;-;-;-;-;-	3084228;167736;4440434;-;-;-	7	(S)-Cheilanthifoline;Amurensine;Amurine;Bulbocapnine;(+)-Cassythicine;Domesticine;(S)-Nandinine	C05174;C09333;C09334;C09367;C09389;C19980;C21370
feature3578	0.194033	10.7999	0.479629	0.632166	0.870133	-5.88333	1	0	not identified	not identified	not identified	not identified	#N/A	not identified	2	Lactapiperanol D;Cibaric acid	HMDB0033631;HMDB0038580	Lipids and lipid-like molecules;Lipids and lipid-like molecules	-;-	-;-	-;20839146	0	not identified	not identified
feature3606	-0.415683	13.1845	-1.12969	0.26035	0.624109	-5.39163	1	1	Gentian Violet	Benzenoids	Benzene and substituted derivatives	HMDB0014550	#N/A	not identified	0	not identified	not identified	not identified	not identified	not identified	not identified	1	8,8a-Deoxyoleandolide	C11989
feature3921	-0.0550276	9.32473	-0.113003	0.910174	0.974843	-5.98589	1	0	not identified	not identified	not identified	not identified	#N/A	not identified	0	not identified	not identified	not identified	not identified	not identified	not identified	1	Cyenopyrafen	C18545
feature4030	1.19276	14.6538	2.98465	0.00329882	0.0936364	-1.90687	1	1	Testosterone enanthate	Lipids and lipid-like molecules	Sterol Lipids	HMDB0005814	C08157	not identified	4	Testosterone enanthate;3,鈥?-鈥婦imethyl-鈥?-鈥媝entyl-2-鈥媐urantridecanoic acid;3,4-Dimethyl-5-propyl-2-furanpentadecanoic acid;3-Hydroxy-5, 8-tetradecadiencarnitine	HMDB0005814;HMDB0061649;HMDB0112080;HMDB0013332	Lipids and lipid-like molecules;Lipids and lipid-like molecules;Lipids and lipid-like molecules;Organic acids and derivatives	C08157;-;-;-	-;-;-;-	9416;-;-;53481683	2	Testosterone_enanthate;17beta-Hydroxy-5alpha-androstan-3-one_cyclohexanecarboxylate	C08157;C15283
feature4240	0.789413	10.4869	1.90749	0.0583029	0.333264	-4.29404	1	0	not identified	not identified	not identified	not identified	#N/A	not identified	3	3-Hydroxyhexadecanoylcarnitine;2-Hydroxyhexadecanoylcarnitine;3-hydroxyhexadecanoyl carnitine	HMDB0013336;HMDB0013337;HMDB0061642	Organic acids and derivatives;Lipids and lipid-like molecules;Lipids and lipid-like molecules	-;-;-	-;-;-	53481691;53481693;-	0	not identified	not identified
feature4333	-0.603613	9.81564	-1.42298	0.156746	0.511153	-5.04188	1	0	not identified	not identified	not identified	not identified	#N/A	not identified	0	not identified	not identified	not identified	not identified	not identified	not identified	1	Latrunculin_A	C16901
feature4719	-0.734203	12.9218	-1.75427	0.0813557	0.387753	-4.55314	1	0	not identified	not identified	not identified	not identified	#N/A	not identified	0	not identified	not identified	not identified	not identified	not identified	not identified	1	N-Acetyl-leu-leu-tyr-amide	C11297
feature4794	0.300851	11.4789	0.690296	0.491038	0.791874	-5.76717	1	0	not identified	not identified	not identified	not identified	#N/A	not identified	2	Sambutoxin;(R)-1-O-[b-D-Apiofuranosyl-(1->2)-b-D-glucopyranoside]-1,3-octanediol	HMDB0041085;HMDB0032798	Lipids and lipid-like molecules;Lipids and lipid-like molecules	-;-	-;-	-;-	0	not identified	not identified
feature4926	-0.472786	11.7851	-1.06338	0.289261	0.647906	-5.45977	1	0	not identified	not identified	not identified	not identified	#N/A	not identified	1	Ascorbyl stearate	HMDB0038242	Lipids and lipid-like molecules	not identified	not identified	54676866	1	L-Ascorbic_acid,_6-octadecanoate	C20340
feature5458	-0.666622	10.7486	-1.65321	0.100309	0.424069	-4.71266	1	0	not identified	not identified	not identified	not identified	#N/A	not identified	1	Isolimonic acid	HMDB0038170	Organoheterocyclic compounds	not identified	not identified	not identified	1	Limonoate	C01593
feature5491	-0.912843	10.3489	-1.88504	0.0612926	0.341976	-4.3333	1	0	not identified	not identified	not identified	not identified	#N/A	not identified	4	6-O-Oleuropeoylsucrose;2-amino-4-({1-[(carboxymethyl)-C-hydroxycarbonimidoyl]-2-{[2-hydroxy-1-(4-methoxyphenyl)-3-oxopentyl]sulfanyl}ethyl}-C-hydroxycarbonimidoyl)butanoic acid;2-amino-4-({1-[(carboxymethyl)-C-hydroxycarbonimidoyl]-2-{[1-hydroxy-1-(4-methoxyphenyl)-3-oxopentan-2-yl]sulfanyl}ethyl}-C-hydroxycarbonimidoyl)butanoic acid;Acrimarine H	HMDB0038117;HMDB0132993;HMDB0132994;HMDB0038599	Lipids and lipid-like molecules;Organic acids and derivatives;Organic acids and derivatives;Organoheterocyclic compounds	-;-;-;-	-;-;-;-	-;-;-;14702537	0	not identified	not identified
feature6079	-0.838691	10.1778	-1.63778	0.103493	0.431305	-4.73622	1	0	not identified	not identified	not identified	not identified	#N/A	not identified	1	24-Acetyl- 25-cinnamoylvulgaroside	HMDB0041368	Lipids and lipid-like molecules	not identified	not identified	not identified	0	not identified	not identified
feature6262	-0.688294	9.58575	-1.53883	0.125879	0.464873	-4.88218	1	0	not identified	not identified	not identified	not identified	#N/A	not identified	1	14-hydroxyclarithromycin	HMDB0061019	Organic oxygen compounds	not identified	not identified	not identified	0	not identified	not identified
feature6264	0.0435923	10.9778	0.0925221	0.926402	0.980012	-5.98787	1	0	not identified	not identified	not identified	not identified	#N/A	not identified	2	25-O-Desacetyl rifabutin;Rifaximin	HMDB0060732;HMDB0015351	Organoheterocyclic compounds;Phenylpropanoids and polyketides	-;-	-;-	-;6436173	0	not identified	not identified
feature6346	-0.0846625	9.17744	-0.17567	0.860782	0.960104	-5.97734	1	0	not identified	not identified	not identified	not identified	#N/A	not identified	12	CDP-DG(a-13:0/i-16:0);CDP-DG(a-15:0/i-14:0);CDP-DG(a-17:0/i-12:0);CDP-DG(i-12:0/a-17:0);CDP-DG(i-12:0/i-17:0);CDP-DG(i-13:0/i-16:0);CDP-DG(i-14:0/a-15:0);CDP-DG(i-14:0/i-15:0);CDP-DG(i-15:0/i-14:0);CDP-DG(i-16:0/a-13:0);CDP-DG(i-16:0/i-13:0);CDP-DG(i-17:0/i-12:0)	HMDB0116072;HMDB0116088;HMDB0116104;HMDB0116154;HMDB0116162;HMDB0116179;HMDB0116189;HMDB0116196;HMDB0116213;HMDB0116224;HMDB0116230;HMDB0116247	Lipids and lipid-like molecules;Lipids and lipid-like molecules;Lipids and lipid-like molecules;Lipids and lipid-like molecules;Lipids and lipid-like molecules;Lipids and lipid-like molecules;Lipids and lipid-like molecules;Lipids and lipid-like molecules;Lipids and lipid-like molecules;Lipids and lipid-like molecules;Lipids and lipid-like molecules;Lipids and lipid-like molecules	-;-;-;-;-;-;-;-;-;-;-;-	-;-;-;-;-;-;-;-;-;-;-;-	-;-;-;-;-;-;-;-;-;-;-;-	1	Brevetoxin_C	C20015
feature6510	0.428516	10.5403	0.80246	0.423513	0.750082	-5.68837	1	1	Mesifurane	Organoheterocyclic compounds	Dihydrofurans	HMDB0034230	#N/A	not identified	0	not identified	not identified	not identified	not identified	not identified	not identified	0	not identified	not identified
feature6519	-0.178925	11.9312	-0.420522	0.674685	0.891865	-5.90843	1	1	1-(3-Aminopropyl)-4-aminobutanal	Organic oxygen compounds	Organooxygen compounds	HMDB0012135	#N/A	not identified	1	Cyperotundone	HMDB0036578	Lipids and lipid-like molecules	C17501	not identified	12308614	0	not identified	not identified
feature6523	-0.775624	10.9424	-1.86883	0.0635301	0.347751	-4.36137	1	0	not identified	not identified	not identified	not identified	#N/A	not identified	1	Cyperotundone	HMDB0036578	Lipids and lipid-like molecules	C17501	not identified	12308614	0	not identified	not identified
feature6821	0.259404	14.3223	0.567103	0.571463	0.839326	-5.84015	1	1	Gly-Leu	Organic acids and derivatives	Carboxylic acids and derivatives	HMDB0000759	C02155	not identified	8	Alanyl-Valine;N6-Acetyl-L-lysine;N-Alpha-acetyllysine;Glycylleucine;Glycyl-Isoleucine;Isoleucyl-Glycine;Leucyl-Glycine;Valyl-Alanine	HMDB0028700;HMDB0000206;HMDB0000446;HMDB0000759;HMDB0028844;HMDB0028907;HMDB0028929;HMDB0029120	Unknow;Organic acids and derivatives;Organic acids and derivatives;Organic acids and derivatives;Organic acids and derivatives;Organic acids and derivatives;Organic acids and derivatives;Organic acids and derivatives	-;C02727;C12989 ;C02155;-;-;-;-	-;CPD-567;N-ACETYL-L-LYSINE;-;-;-;-;-	-;92832;192590;92843;-;-;-;-	6	Glycyl-leucine;N6-Acetyl-L-lysine;6-Acetamido-3-aminohexanoate;N2-Acetyl-L-lysine;Crotanecine;N-Butyryl-L-homoserine_lactone	C02155;C02727;C03846;C12989;C10284;C11837
feature6827	-0.00878921	15.5739	-0.0220712	0.98242	0.996998	-5.99169	1	1	N.epsilon.-Acetyl-L-lysine	Organic acids and derivatives	Carboxylic acids and derivatives	HMDB0000206	C02727	not identified	8	Alanyl-Valine;N6-Acetyl-L-lysine;N-Alpha-acetyllysine;Glycylleucine;Glycyl-Isoleucine;Isoleucyl-Glycine;Leucyl-Glycine;Valyl-Alanine	HMDB0028700;HMDB0000206;HMDB0000446;HMDB0000759;HMDB0028844;HMDB0028907;HMDB0028929;HMDB0029120	Unknow;Organic acids and derivatives;Organic acids and derivatives;Organic acids and derivatives;Organic acids and derivatives;Organic acids and derivatives;Organic acids and derivatives;Organic acids and derivatives	-;C02727;C12989 ;C02155;-;-;-;-	-;CPD-567;N-ACETYL-L-LYSINE;-;-;-;-;-	-;92832;192590;92843;-;-;-;-	6	Glycyl-leucine;N6-Acetyl-L-lysine;6-Acetamido-3-aminohexanoate;N2-Acetyl-L-lysine;Crotanecine;N-Butyryl-L-homoserine_lactone	C02155;C02727;C03846;C12989;C10284;C11837
feature6964	-1.12537	13.771	-2.4484	0.015462	0.180323	-3.21644	1	1	Ser-Val	Organic acids and derivatives	Carboxylic acids and derivatives	HMDB0029052	#N/A	not identified	5	Serylvaline;Valyl-Serine;N6-Acetyl-5S-hydroxy-L-lysine;3,4-Dihydroxy-2-hydroxymethyl-1-pyrrolidinepropanamide;2-Keto-6-acetamidocaproate	HMDB0029052;HMDB0029136;HMDB0033891;HMDB0039948;HMDB0012150	Organic acids and derivatives;Organic acids and derivatives;Organic acids and derivatives;Organoheterocyclic compounds;Organic acids and derivatives	-;-;-;-;C05548	-;-;-;-;2-KETO-6-ACETAMIDOCAPROATE	-;-;-;-;194080	7	N6-Acetyl-N6-hydroxy-L-lysine;N5-(L-1-Carboxyethyl)-L-ornithine;6-Acetamido-3-oxohexanoate;6-Acetamido-2-oxohexanoate;N-(3-(S)-Hydroxybutyryl)homoserine_lactone;N2-Acetyl-L-aminoadipate_semialdehyde;N-(3-Hydroxybutanoyl)-L-homoserine_lactone	C03955;C04210;C03682;C05548;C11842;C12988;C21195
feature6971	0.00201743	12.2362	0.00532379	0.995759	0.998821	-5.9919	1	0	not identified	not identified	not identified	not identified	#N/A	not identified	1	(Z)-1-(Methylthio)-5-phenyl-1-penten-3-yne	HMDB0032688	Benzenoids	not identified	not identified	not identified	0	not identified	not identified
feature7072	-1.44339	11.2607	-3.38139	0.000912443	0.0517845	-0.791467	1	0	not identified	not identified	not identified	not identified	#N/A	not identified	0	not identified	not identified	not identified	not identified	not identified	not identified	1	Butylate	C14323
feature7079	-0.330558	15.4521	-0.792955	0.429014	0.752407	-5.69551	1	1	Ser-Leu	Organic acids and derivatives	Carboxylic acids and derivatives	HMDB0029043	#N/A	not identified	9	Meprobamate;Isoleucyl-Serine;Leucyl-Serine;Serylisoleucine;Serylleucine;Threoninyl-Valine;Valyl-Threonine;L-Lysopine;Pantothenamide	HMDB0014515;HMDB0028916;HMDB0028938;HMDB0029042;HMDB0029043;HMDB0029074;HMDB0029137;HMDB0033675;HMDB0041313	Organic acids and derivatives;Organic acids and derivatives;Organic acids and derivatives;Organic acids and derivatives;Organic acids and derivatives;Organic acids and derivatives;Organic acids and derivatives;Organic acids and derivatives;Organic acids and derivatives	-;-;-;-;-;-;-;-;-	-;-;-;-;-;-;-;-;-	4064;-;-;-;-;-;-;3325403;24443	2	D-Lysopine;L-Dihydroanticapsin	C04020;C20940
feature7088	-0.459136	14.7068	-1.10315	0.271668	0.633279	-5.41939	1	1	Thr-Val	Organic acids and derivatives	Carboxylic acids and derivatives	HMDB0029074	#N/A	not identified	9	Meprobamate;Isoleucyl-Serine;Leucyl-Serine;Serylisoleucine;Serylleucine;Threoninyl-Valine;Valyl-Threonine;L-Lysopine;Pantothenamide	HMDB0014515;HMDB0028916;HMDB0028938;HMDB0029042;HMDB0029043;HMDB0029074;HMDB0029137;HMDB0033675;HMDB0041313	Organic acids and derivatives;Organic acids and derivatives;Organic acids and derivatives;Organic acids and derivatives;Organic acids and derivatives;Organic acids and derivatives;Organic acids and derivatives;Organic acids and derivatives;Organic acids and derivatives	-;-;-;-;-;-;-;-;-	-;-;-;-;-;-;-;-;-	4064;-;-;-;-;-;-;3325403;24443	2	D-Lysopine;L-Dihydroanticapsin	C04020;C20940
feature7226	-0.184498	10.8429	-0.439258	0.661085	0.885038	-5.90083	1	0	not identified	not identified	not identified	not identified	#N/A	not identified	3	Dopamine 4-sulfate;Dopamine 3-O-sulfate;(5-ethenyl-2-hydroxyphenyl)oxidanesulfonic acid	HMDB0004148;HMDB0006275;HMDB0124978	Organic acids and derivatives;Organic acids and derivatives;Organic acids and derivatives	C13691;C13690;-	-;CPD-7649;-	123932;122136;-	5	Sulbactam;Dopamine_3-O-sulfate;Dopamine_4-O-sulfate;5-(3-Buten-1-ynyl)-2,2'-bithiophene;9-Bromo-17beta-hydroxy-17-methylandrost-4-ene-3,11-dione	C07770;C13690;C13691;C08397;C15371
feature7357	-0.318459	14.1115	-0.707369	0.480397	0.7854	-5.75594	1	1	Lysyl-Valine	Organic acids and derivatives	Carboxylic acids and derivatives	HMDB0028964	#N/A	not identified	4	Lysyl-Valine;Valyl-Lysine;Isoleucylproline;Leucylproline	HMDB0028964;HMDB0029132;HMDB0011174;HMDB0011175	Organic acids and derivatives;Organic acids and derivatives;Organic acids and derivatives;Organic acids and derivatives	-;-;-;-	-;-;-;-	-;-;342734;44369311	0	not identified	not identified
feature7358	-0.0888467	14.1652	-0.204686	0.838085	0.951906	-5.97213	1	1	Valyl-Glutamine	Organic acids and derivatives	Carboxylic acids and derivatives	HMDB0029125	#N/A	not identified	13	Glutaminylvaline;Asparaginyl-Isoleucine;Asparaginyl-Leucine;Isoleucyl-Asparagine;Leucyl-Asparagine;Valyl-Glutamine;Valyl-Gamma-glutamate;Pyroglutamylvaline;Prolylhydroxyproline;Hydroxyprolyl-Proline;Prolyl-Hydroxyproline;Tetraacetylethylenediamine;beta-Citraurinene	HMDB0028810;HMDB0028734;HMDB0028735;HMDB0028902;HMDB0028924;HMDB0029125;HMDB0029141;HMDB0094651;HMDB0006695;HMDB0028871;HMDB0029018;HMDB0040573;HMDB0035686	Organic acids and derivatives;Organic acids and derivatives;Organic acids and derivatives;Organic acids and derivatives;Organic acids and derivatives;Organic acids and derivatives;Organic acids and derivatives;Organic acids and derivatives;Organic acids and derivatives;Organic acids and derivatives;Organic acids and derivatives;Organic acids and derivatives;Lipids and lipid-like molecules	-;-;-;-;-;-;-;-;-;-;-;-;-	-;-;-;-;-;-;-;-;-;-;-;-;-	57262456;-;-;-;-;-;-;152416;11902892;-;-;66347;-	2	(S)-ATPA;8'-apo-beta-Carotenol	C13733;C06733
feature7359	-0.370634	14.2218	-0.932212	0.352674	0.699848	-5.58259	1	1	Asn-Leu	Organic acids and derivatives	Carboxylic acids and derivatives	HMDB0028735	#N/A	not identified	12	Glutaminylvaline;Asparaginyl-Isoleucine;Asparaginyl-Leucine;Isoleucyl-Asparagine;Leucyl-Asparagine;Valyl-Glutamine;Valyl-Gamma-glutamate;Pyroglutamylvaline;Prolylhydroxyproline;Hydroxyprolyl-Proline;Prolyl-Hydroxyproline;Tetraacetylethylenediamine	HMDB0028810;HMDB0028734;HMDB0028735;HMDB0028902;HMDB0028924;HMDB0029125;HMDB0029141;HMDB0094651;HMDB0006695;HMDB0028871;HMDB0029018;HMDB0040573	Organic acids and derivatives;Organic acids and derivatives;Organic acids and derivatives;Organic acids and derivatives;Organic acids and derivatives;Organic acids and derivatives;Organic acids and derivatives;Organic acids and derivatives;Organic acids and derivatives;Organic acids and derivatives;Organic acids and derivatives;Organic acids and derivatives	-;-;-;-;-;-;-;-;-;-;-;-	-;-;-;-;-;-;-;-;-;-;-;-	57262456;-;-;-;-;-;-;152416;11902892;-;-;66347	1	(S)-ATPA	C13733
feature7472	-0.151508	13.3143	-0.287113	0.774408	0.927003	-5.95299	1	0	not identified	not identified	not identified	not identified	#N/A	not identified	0	not identified	not identified	not identified	not identified	not identified	not identified	3	Orbencarb;Thiobencarb;Validamine_7-phosphate	C11087;C14428;C21216
feature7493	-0.430734	15.0531	-0.980441	0.328393	0.682278	-5.53928	1	1	Gln-Ile	Organic acids and derivatives	Carboxylic acids and derivatives	HMDB0028800	#N/A	not identified	8	Glutaminylisoleucine;Glutaminylleucine;Hydroxyprolyl-Lysine;Isoleucyl-Glutamine;Isoleucyl-Gamma-glutamate;Leucyl-Glutamine;Leucyl-Gamma-glutamate;Lysyl-Hydroxyproline	HMDB0028800;HMDB0028801;HMDB0028868;HMDB0028905;HMDB0028921;HMDB0028927;HMDB0028943;HMDB0028952	Organic acids and derivatives;Organic acids and derivatives;Organic acids and derivatives;Organic acids and derivatives;Organic acids and derivatives;Organic acids and derivatives;Organic acids and derivatives;Organic acids and derivatives	-;-;-;-;-;-;-;-	-;-;-;-;-;-;-;-	57315376;44232492;-;-;-;-;-;-	0	not identified	not identified
feature7495	0.40734	11.2758	0.927519	0.355096	0.70046	-5.58669	1	0	not identified	not identified	not identified	not identified	#N/A	not identified	7	Fumarycarnitine;Osmaronin;4-hydroxy-5-(2,4,5-trihydroxyphenyl)pentanoic acid;3-(2,4-dihydroxy-3,5-dimethoxyphenyl)propanoic acid;4-hydroxy-5-(3,4,5-trihydroxyphenyl)pentanoic acid;Genipinic acid;Elenaic acid	HMDB0013134;HMDB0032769;HMDB0128185;HMDB0135754;HMDB0141545;HMDB0038126;HMDB0039136	Lipids and lipid-like molecules;Lipids and lipid-like molecules;Benzenoids;Phenylpropanoids and polyketides;Benzenoids;Organic acids and derivatives;Organic acids and derivatives	-;-;-;-;-;-;-	-;-;-;-;-;-;-	53481630;-;-;-;-;-;188234	2	Proacacipetalin;Lumichrome	C08338;C01727
feature7504	-1.13513	13.2449	-2.9375	0.00381278	0.0986574	-2.0313	1	1	Leu-Lys	Organic acids and derivatives	Carboxylic acids and derivatives	HMDB0028934	#N/A	not identified	4	Isoleucyl-Lysine;Leucyl-Lysine;Lysyl-Isoleucine;Lysyl-Leucine	HMDB0028912;HMDB0028934;HMDB0028954;HMDB0028955	Organic acids and derivatives;Organic acids and derivatives;Organic acids and derivatives;Organic acids and derivatives	-;-;-;-	-;-;-;-	-;-;-;-	0	not identified	not identified
feature7639	-0.447382	10.7726	-0.993685	0.321922	0.67852	-5.52701	1	0	not identified	not identified	not identified	not identified	#N/A	not identified	0	not identified	not identified	not identified	not identified	not identified	not identified	2	(2R,3R)-3-Methylglutamyl-5-semialdehyde-N6-lysine;Pulcherriminic_acid	C20279;C20515
feature7642	-0.074124	9.26119	-0.152562	0.878941	0.965524	-5.98092	1	0	not identified	not identified	not identified	not identified	#N/A	not identified	2	[(1-oxo-1H-isochromen-3-yl)methoxy]sulfonic acid;[(2-oxo-2H-chromen-6-yl)methoxy]sulfonic acid	HMDB0128627;HMDB0135536	Phenylpropanoids and polyketides;Phenylpropanoids and polyketides	-;-	-;-	-;-	1	4-Methylumbelliferone_sulfate	C11585
feature7671	-0.106385	12.9941	-0.22359	0.82337	0.946152	-5.9683	1	0	not identified	not identified	not identified	not identified	#N/A	not identified	5	gamma-Glutamyllysine;Epsilon-(gamma-Glutamyl)-lysine;Glutamyllysine;gamma-L-Glutamyl-L-pipecolic acid;(2S,2'S)-Pyrosaccharopine	HMDB0029154;HMDB0003869;HMDB0004207;HMDB0038614;HMDB0038676	Organic acids and derivatives;Organic acids and derivatives;Organic acids and derivatives;Organic acids and derivatives;Organic acids and derivatives	-;-;-;-;-	-;-;-;-;-	65254;7015684;7015704;-;-	0	not identified	not identified
feature7784	-0.675186	10.3905	-1.21491	0.226243	0.593608	-5.29811	1	1	Arg-Leu	Organic acids and derivatives	Carboxylic acids and derivatives	HMDB0028713	#N/A	not identified	4	Arginyl-Isoleucine;Arginyl-Leucine;Isoleucyl-Arginine;Leucyl-Arginine	HMDB0028712;HMDB0028713;HMDB0028901;HMDB0028923	Organic acids and derivatives;Organic acids and derivatives;Organic acids and derivatives;Organic acids and derivatives	-;-;-;-	-;-;-;-	-;-;-;-	0	not identified	not identified
feature7821	-0.432559	8.90123	-1.0555	0.292835	0.650585	-5.46759	1	0	not identified	not identified	not identified	not identified	#N/A	not identified	1	Fasciculol C	HMDB0035853	Lipids and lipid-like molecules	not identified	not identified	14506473	0	not identified	not identified
feature7962	-0.03159	11.1657	-0.0780612	0.93788	0.98312	-5.98904	1	1	Enterodiol	Lignans, neolignans and related compounds	Dibenzylbutane lignans	HMDB0005056	C18166	not identified	3	Neuromedin B (1-3);Isothipendyl;Glycylprolylhydroxyproline	HMDB0013016;HMDB0015692;HMDB0002171	Organic acids and derivatives;Organic nitrogen compounds;Organic acids and derivatives	-;-;-	-;-;-	53481577;3781;21252274	2	Leucomethylene_blue;HC_Blue_No._2	C05721;C19429
feature7981	-0.785453	13.118	-1.95465	0.0524204	0.315908	-4.21014	1	0	not identified	not identified	not identified	not identified	#N/A	not identified	1	Abacavir	HMDB0015182	Nucleosides, nucleotides, and analogues	C07624	not identified	441300	1	Abacavir	C07624
feature8037	0.541229	9.75641	1.03969	0.300098	0.655594	-5.48313	1	0	not identified	not identified	not identified	not identified	#N/A	not identified	1	Chloropyramine	HMDB0015690	Benzenoids	not identified	not identified	25295	0	not identified	not identified
feature8119	-0.664332	12.7805	-1.72092	0.087256	0.400163	-4.60678	1	1	Val-Val-Val	Organic acids and derivatives	Carboxylic acids and derivatives	HMDB0094676	#N/A	not identified	3	Val-Val-Val;Diphthamide;1,2-Epoxy-1,2,7,7',8,8',11,12-octahydro-psi,psi-carotene	HMDB0094676;HMDB0060473;HMDB0029853	Organic acids and derivatives;Organic acids and derivatives;Lipids and lipid-like molecules	-;-;-	-;-;-	-;5460185;-	0	not identified	not identified
feature8246	-0.726226	9.71293	-1.78145	0.0767924	0.376025	-4.50869	1	0	not identified	not identified	not identified	not identified	#N/A	not identified	11	PA(10:0/17:0);PA(8:0/19:0);PA(10:0/a-17:0);PA(10:0/i-17:0);PA(8:0/i-19:0);PA(a-13:0/i-14:0);PA(i-12:0/a-15:0);PA(i-12:0/i-15:0);PA(i-13:0/i-14:0);PA(i-14:0/a-13:0);PA(i-14:0/i-13:0)	HMDB0114774;HMDB0115490;HMDB0115608;HMDB0115616;HMDB0115692;HMDB0115705;HMDB0115777;HMDB0115784;HMDB0115801;HMDB0115811;HMDB0115815	Lipids and lipid-like molecules;Lipids and lipid-like molecules;Lipids and lipid-like molecules;Lipids and lipid-like molecules;Lipids and lipid-like molecules;Lipids and lipid-like molecules;Lipids and lipid-like molecules;Lipids and lipid-like molecules;Lipids and lipid-like molecules;Lipids and lipid-like molecules;Lipids and lipid-like molecules	-;-;-;-;-;-;-;-;-;-;-	-;-;-;-;-;-;-;-;-;-;-	-;-;-;-;-;-;-;-;-;-;-	1	Cycloxydim	C10913
feature8466	-0.994244	11.0236	-2.41452	0.0169185	0.187785	-3.29126	1	0	not identified	not identified	not identified	not identified	#N/A	not identified	4	Methotrimeprazine;PA(16:0/14:1(9Z));PA(16:1(9Z)/14:0);3,6-Epoxy-5,5',6,6'-tetrahydro-b,b-carotene-3',5,5',6'-tetrol	HMDB0015474;HMDB0114834;HMDB0114852;HMDB0029654	Organoheterocyclic compounds;Lipids and lipid-like molecules;Lipids and lipid-like molecules;Lipids and lipid-like molecules	C07192;-;-;-	-;-;-;-	72287;-;-;-	1	Methotrimeprazine	C07192
feature8604	-0.798938	9.16958	-1.87344	0.0628867	0.346258	-4.35341	1	0	not identified	not identified	not identified	not identified	#N/A	not identified	6	PG(a-13:0/a-13:0);PG(a-13:0/i-13:0);PG(i-12:0/i-14:0);PG(i-13:0/a-13:0);PG(i-13:0/i-13:0);PG(i-14:0/i-12:0)	HMDB0116636;HMDB0116643;HMDB0116662;HMDB0116673;HMDB0116679;HMDB0116693	Lipids and lipid-like molecules;Lipids and lipid-like molecules;Lipids and lipid-like molecules;Lipids and lipid-like molecules;Lipids and lipid-like molecules;Lipids and lipid-like molecules	-;-;-;-;-;-	-;-;-;-;-;-	-;-;-;-;-;-	0	not identified	not identified
feature8605	-1.29952	11.2597	-3.11967	0.00215876	0.074764	-1.5409	1	0	not identified	not identified	not identified	not identified	#N/A	not identified	0	not identified	not identified	not identified	not identified	not identified	not identified	2	Perazine;Xamoterol	C16903;C11775
feature8623	-0.195718	12.4115	-0.43661	0.663001	0.885847	-5.90192	1	1	Leu-Leu-Leu	Organic acids and derivatives	Carboxylic acids and derivatives	HMDB0094648	#N/A	not identified	1	Leu-Leu-Leu	HMDB0094648	Organic acids and derivatives	not identified	not identified	not identified	1	Leucyl-leucyl-norleucine	C11328
feature8686	-1.4351	9.75755	-3.31094	0.00115629	0.0567185	-0.998318	1	0	not identified	not identified	not identified	not identified	#N/A	not identified	0	not identified	not identified	not identified	not identified	not identified	not identified	1	Dialicor	C12886
feature8688	-0.112337	10.1427	-0.266068	0.790539	0.93284	-5.95848	1	0	not identified	not identified	not identified	not identified	#N/A	not identified	0	not identified	not identified	not identified	not identified	not identified	not identified	3	17,21-Epoxy-9-fluoro-11beta-hydroxypregn-4-ene-3,20-dione;Albomaculine;Aknadicine	C15309;C08515;C09325
feature8711	0.159542	11.4725	0.366396	0.714569	0.906067	-5.92853	1	1	Gibberellin A100	Lipids and lipid-like molecules	Prenol lipids	HMDB0041348	#N/A	not identified	14	12-Oxo-20-carboxy-leukotriene B4;Eremopetasitenin A1;Cinncassiol C2;Blumealactone A;Blumealactone B;Gibberellin A123;Gibberellin A74;3b,8a-Dihydroxy-6b-angeloyloxy-7(11)-eremophilen-12,8-olide;3b,8b-Dihydroxy-6b-angeloyloxy-7(11)-eremophilen-12,8-olide;3b,9b-Dihydroxy-6b-angeloyloxy-7(11)-eremophilen-12,8b-olide;3b-Hydroxy-6b-(2,3-epoxy-2-methylbutanoyloxy)-7(11)-eremophilen-12,8b-olide;Gibberell…	HMDB0012550;HMDB0030899;HMDB0035168;HMDB0036665;HMDB0036666;HMDB0036944;HMDB0038746;HMDB0040757;HMDB0040758;HMDB0041226;HMDB0041279;HMDB0041348;HMDB0041496;HMDB0059992	Lipids and lipid-like molecules;Organoheterocyclic compounds;Lipids and lipid-like molecules;Lipids and lipid-like molecules;Lipids and lipid-like molecules;Lipids and lipid-like molecules;Lipids and lipid-like molecules;Lipids and lipid-like molecules;Lipids and lipid-like molecules;Lipids and lipid-like molecules;Lipids and lipid-like molecules;Lipids and lipid-like molecules;Lipids and lipid-l…	-;-;C17642;-;-;-;-;-;-;-;-;-;-;-	-;-;-;-;-;-;-;-;-;-;-;-;-;-	53481457;-;0;-;-;-;-;-;-;-;-;-;-;-	10	Gibberellin_A44_diacid;Phorbol;Resiniferonol;Eriolangin;Pycnolide;Gibberellin_A37_open_lactone;Cinncassiol_C2;Terpentecin;Enalkiren;Decoside	C06095;C09155;C09178;C09414;C09535;C11859;C17642;C21093;C07466;C08860
feature8854	-0.583335	11.6058	-1.40217	0.162861	0.520569	-5.06929	1	0	not identified	not identified	not identified	not identified	#N/A	not identified	3	Nalbuphine;(S)-Laudanosine;5-hydroxypropafenone	HMDB0014982;HMDB0030213;HMDB0060988	Benzenoids;Organoheterocyclic compounds;Phenylpropanoids and polyketides	C07251;-;-	-;-;-	5311304;15548;-	2	Nalbuphine;Laudanosine	C07251;C09558
feature8870	-0.106022	12.5379	-0.25743	0.797187	0.934672	-5.96062	1	0	not identified	not identified	not identified	not identified	#N/A	not identified	1	2-Phenylaminoadenosine	HMDB0001069	Nucleosides, nucleotides, and analogues	not identified	not identified	1585	0	not identified	not identified
feature8871	0.188699	11.1847	0.45031	0.653115	0.881451	-5.89619	1	0	not identified	not identified	not identified	not identified	#N/A	not identified	1	Diacetylspermine	HMDB0041876	Organic acids and derivatives	C03413	not identified	132679	2	Gelsemicine;Estra-1,3,5(10),16-tetraen-3-ol_benzoate	C09203;C14959
feature8881	0.391137	12.6901	1.0397	0.300096	0.655594	-5.48312	1	0	not identified	not identified	not identified	not identified	#N/A	not identified	1	Capecitabine	HMDB0015233	Nucleosides, nucleotides, and analogues	C12650	not identified	60953	1	Capecitabine	C12650
feature8906	-0.327557	10.9048	-0.728263	0.467549	0.776517	-5.74181	1	0	not identified	not identified	not identified	not identified	#N/A	not identified	3	Imidaprilat;Dityrosine;Nitrendipine	HMDB0041908;HMDB0006045;HMDB0015187	Organic acids and derivatives;Lignans, neolignans and related compounds;Organoheterocyclic compounds	-;-;C07713	-;-;-	5464344;53477799;4507	4	Valacyclovir;Nitrendipine;3-Methoxytyramine-betaxanthin;Metofluthrin	C07184;C07713;C17754;C13487
feature8944	0.615105	11.4273	1.44471	0.150553	0.50231	-5.01285	1	1	Gibberellin A75	Lipids and lipid-like molecules	Prenol lipids	HMDB0036893	#N/A	not identified	5	Gibberellin A75;8-Oxodiacetoxyscirpenol;(S)-Bitalin A 12-glucoside;Gibberellin A86;Methyl helianthenoate A glucoside	HMDB0036893;HMDB0037056;HMDB0038328;HMDB0038450;HMDB0040899	Lipids and lipid-like molecules;Lipids and lipid-like molecules;Organic oxygen compounds;Lipids and lipid-like molecules;Lipids and lipid-like molecules	-;-;-;-;-	-;-;-;-;-	-;329833;-;-;-	1	9-Aminocamptothecin	C16822
feature8955	-0.855918	11.767	-2.15078	0.03304	0.25531	-3.84042	1	0	not identified	not identified	not identified	not identified	#N/A	not identified	6	PA(14:1(9Z)/22:6(4Z,7Z,10Z,13Z,16Z,19Z));PA(18:3(6Z,9Z,12Z)/18:4(6Z,9Z,12Z,15Z));PA(18:3(9Z,12Z,15Z)/18:4(6Z,9Z,12Z,15Z));PA(18:4(6Z,9Z,12Z,15Z)/18:3(6Z,9Z,12Z));PA(18:4(6Z,9Z,12Z,15Z)/18:3(9Z,12Z,15Z));PA(22:6(4Z,7Z,10Z,13Z,16Z,19Z)/14:1(9Z))	HMDB0114809;HMDB0114984;HMDB0115011;HMDB0115036;HMDB0115037;HMDB0115402	Lipids and lipid-like molecules;Lipids and lipid-like molecules;Lipids and lipid-like molecules;Lipids and lipid-like molecules;Lipids and lipid-like molecules;Lipids and lipid-like molecules	-;-;-;-;-;-	-;-;-;-;-;-	-;-;-;-;-;-	1	(10S)-Juvenile_hormone_III_diol_phosphate	C16507
feature9016	0.0919682	11.6809	0.233156	0.815947	0.942749	-5.96624	1	0	not identified	not identified	not identified	not identified	#N/A	not identified	1	19-hydroxyprostaglandin H1(1-)	HMDB0062746	Lipids and lipid-like molecules	not identified	not identified	102571761	0	not identified	not identified
feature9038	-0.0402728	9.87305	-0.102363	0.9186	0.976889	-5.98697	1	0	not identified	not identified	not identified	not identified	#N/A	not identified	17	(R)-2-Hydroxy-7,8-dimethoxy-2H-1,4-benzoxazin-3(4H)-one 2-glucoside;HDMBOA-Glc;Remoxipride;3,4,5-trihydroxy-6-{[3-(4-methoxyphenyl)-2-oxopropanoyl]oxy}oxane-2-carboxylic acid;6-[4-(2-carboxyeth-1-en-1-yl)-2-methoxyphenoxy]-3,4,5-trihydroxyoxane-2-carboxylic acid;3,4,5-trihydroxy-6-{[3-(4-hydroxy-3-methoxyphenyl)prop-2-enoyl]oxy}oxane-2-carboxylic acid;6-[3-(2-carboxyeth-1-en-1-yl)-5-methoxyphenox…	HMDB0037262;HMDB0037265;HMDB0014553;HMDB0127515;HMDB0127953;HMDB0127954;HMDB0127997;HMDB0127998;HMDB0133307;HMDB0133308;HMDB0135747;HMDB0135748;HMDB0039774;HMDB0041733;HMDB0041734;HMDB0041747;HMDB0041749	Organoheterocyclic compounds;Organic oxygen compounds;Benzenoids;Organic oxygen compounds;Organic oxygen compounds;Phenylpropanoids and polyketides;Organic oxygen compounds;Phenylpropanoids and polyketides;Organic oxygen compounds;Phenylpropanoids and polyketides;Organic oxygen compounds;Phenylpropanoids and polyketides;Phenylpropanoids and polyketides;Organic oxygen compounds;Phenylpropanoids an…	-;-;-;-;-;-;-;-;-;-;-;-;-;-;-;-;-	-;-;-;-;-;-;-;-;-;-;-;-;-;-;-;-;-	-;25201130;54477;-;-;-;-;-;-;-;-;-;-;6443140;-;49844484;-	2	Lomefloxacin_hydrochloride;Fraxin	C08053;C09266
feature9093	-0.984215	11.0767	-2.35384	0.0198324	0.202658	-3.42283	1	0	not identified	not identified	not identified	not identified	#N/A	not identified	1	Flavoxate	HMDB0015279	Phenylpropanoids and polyketides	C07809	not identified	3354	2	S-Hexyl-glutathione;Flavoxate	C02886;C07809
feature9225	-0.323418	12.7783	-0.742331	0.459008	0.771042	-5.73208	1	0	not identified	not identified	not identified	not identified	#N/A	not identified	1	Shoyuflavone B	HMDB0034589	Phenylpropanoids and polyketides	not identified	not identified	10001145	0	not identified	not identified
feature9281	-1.06167	11.4157	-2.67309	0.00831863	0.140657	-2.69622	1	0	not identified	not identified	not identified	not identified	#N/A	not identified	13	Alliosterol 1-rhamnoside 16-galactoside;PA(18:3(6Z,9Z,12Z)/22:6(4Z,7Z,10Z,13Z,16Z,19Z));PA(18:3(9Z,12Z,15Z)/22:6(4Z,7Z,10Z,13Z,16Z,19Z));PA(18:4(6Z,9Z,12Z,15Z)/22:5(4Z,7Z,10Z,13Z,16Z));PA(18:4(6Z,9Z,12Z,15Z)/22:5(7Z,10Z,13Z,16Z,19Z));PA(20:4(5Z,8Z,11Z,14Z)/20:5(5Z,8Z,11Z,14Z,17Z));PA(20:4(8Z,11Z,14Z,17Z)/20:5(5Z,8Z,11Z,14Z,17Z));PA(20:5(5Z,8Z,11Z,14Z,17Z)/20:4(5Z,8Z,11Z,14Z));PA(20:5(5Z,8Z,11Z,14…	HMDB0038345;HMDB0114997;HMDB0115024;HMDB0115049;HMDB0115050;HMDB0115161;HMDB0115188;HMDB0115212;HMDB0115213;HMDB0115360;HMDB0115386;HMDB0115410;HMDB0115411	Lipids and lipid-like molecules;Lipids and lipid-like molecules;Lipids and lipid-like molecules;Lipids and lipid-like molecules;Lipids and lipid-like molecules;Lipids and lipid-like molecules;Lipids and lipid-like molecules;Lipids and lipid-like molecules;Lipids and lipid-like molecules;Lipids and lipid-like molecules;Lipids and lipid-like molecules;Lipids and lipid-like molecules;Lipids and lipi…	-;-;-;-;-;-;-;-;-;-;-;-;-	-;-;-;-;-;-;-;-;-;-;-;-;-	-;-;-;-;-;-;-;-;-;-;-;-;-	1	L-Alanyl-gamma-D-glutamyl-meso-2,6-diaminoheptanedioate	C20925
feature9361	-0.517802	11.4875	-1.34145	0.181733	0.541859	-5.14699	1	0	not identified	not identified	not identified	not identified	#N/A	not identified	1	Phytosphingosine-1-P	HMDB0012280	Lipids and lipid-like molecules	not identified	PHTYOSPHINGOSINE-1-P	53481399	0	not identified	not identified
feature9484	-0.51756	12.9899	-1.25799	0.210284	0.575871	-5.24831	1	0	not identified	not identified	not identified	not identified	#N/A	not identified	2	Cinnzeylanine;Darifenacin	HMDB0036011;HMDB0014639	Lipids and lipid-like molecules;Benzenoids	-;-	-;-	-;444031	0	not identified	not identified
feature9501	-0.203229	10.1792	-0.505082	0.614217	0.861241	-5.8715	1	0	not identified	not identified	not identified	not identified	#N/A	not identified	1	SM(d18:1/22:1(13Z))	HMDB0012104	Lipids and lipid-like molecules	C00550	not identified	52931203	0	not identified	not identified
feature9572	-0.674101	9.26027	-1.67132	0.0966728	0.416859	-4.68475	1	0	not identified	not identified	not identified	not identified	#N/A	not identified	1	Hericenone B	HMDB0036548	Organoheterocyclic compounds	not identified	not identified	not identified	1	Paspalinine	C20554
feature9611	-0.957353	10.4011	-2.17083	0.0314629	0.249514	-3.80077	1	0	not identified	not identified	not identified	not identified	#N/A	not identified	1	Aminophylline	HMDB0015354	Organic nitrogen compounds	not identified	not identified	9433	0	not identified	not identified
feature9790	-0.122671	11.3737	-0.309086	0.757671	0.91993	-5.9468	1	0	not identified	not identified	not identified	not identified	#N/A	not identified	1	10,11-Dihydro-12R-hydroxy-leukotriene E4	HMDB0012501	Lipids and lipid-like molecules	not identified	not identified	53481446	0	not identified	not identified
feature9821	-0.939326	9.89132	-2.19632	0.0295517	0.243534	-3.74984	1	0	not identified	not identified	not identified	not identified	#N/A	not identified	1	desmethylastemizole	HMDB0061013	Organoheterocyclic compounds	not identified	not identified	155805	1	Dimetacrine_tartrate	C12959
feature9850	0.158328	10.4665	0.387335	0.699039	0.900552	-5.92108	1	0	not identified	not identified	not identified	not identified	#N/A	not identified	11	3,4,5-trihydroxy-6-{6-hydroxy-3-[3-(3-hydroxyphenyl)-3-oxopropyl]-2-methoxyphenoxy}oxane-2-carboxylic acid;3,4,5-trihydroxy-6-{2-hydroxy-4-[3-(3-hydroxyphenyl)-3-oxopropyl]-3-methoxyphenoxy}oxane-2-carboxylic acid;6-{3-[3-(3,4-dihydroxy-2-methoxyphenyl)propanoyl]phenoxy}-3,4,5-trihydroxyoxane-2-carboxylic acid;6-{[3,5-dihydroxy-2-(3-methoxyphenyl)-3,4-dihydro-2H-1-benzopyran-7-yl]oxy}-3,4,5-trihy…	HMDB0126074;HMDB0126075;HMDB0126076;HMDB0127775;HMDB0129975;HMDB0129976;HMDB0030747;HMDB0037535;HMDB0134853;HMDB0029250;HMDB0039969	Phenylpropanoids and polyketides;Phenylpropanoids and polyketides;Phenylpropanoids and polyketides;Phenylpropanoids and polyketides;Phenylpropanoids and polyketides;Phenylpropanoids and polyketides;Phenylpropanoids and polyketides;Phenylpropanoids and polyketides;Phenylpropanoids and polyketides;Phenylpropanoids and polyketides;Phenylpropanoids and polyketides	-;-;-;-;-;-;-;-;-;-;-	-;-;-;-;-;-;-;-;-;-;-	-;-;-;-;-;-;20111686;18625123;-;-;-	1	Hesperetin_7-O-glucoside	C16422
feature9902	-1.82515	15.5027	-3.63936	0.000371597	0.0321904	-0.00263713	1	0	not identified	not identified	not identified	not identified	#N/A	not identified	2	Lucidenic acid D1;(R)-1-O-[b-D-Glucopyranosyl-(1->6)-b-D-glucopyranoside]-1,3-octanediol	HMDB0038199;HMDB0032799	Lipids and lipid-like molecules;Lipids and lipid-like molecules	-;-	-;-	-;-	0	not identified	not identified
feature9904	-0.379108	9.02811	-0.724231	0.470013	0.777483	-5.74457	1	0	not identified	not identified	not identified	not identified	#N/A	not identified	3	10-Formyldihydrofolate;(6S)-5-formyltetrahydrofolate(2-);{10-butanoyl-5-hydroxy-2,2-dimethyl-8-oxo-6-propyl-2H,3H,4H,8H-pyrano[3,2-g]chromen-3-yl}oxidanesulfonic acid	HMDB0006485;HMDB0062757;HMDB0130102	Organoheterocyclic compounds;Organoheterocyclic compounds;Phenylpropanoids and polyketides	C03204;-;-	-;-;-	168809;6560146;-	1	10-Formyldihydrofolate	C03204
feature9905	-0.153227	9.87061	-0.362832	0.717223	0.907009	-5.92975	1	0	not identified	not identified	not identified	not identified	#N/A	not identified	2	Methyl cellulose;Ethyl cellulose	HMDB0029925;HMDB0033370	Organooxygen compounds;Organooxygen compounds	-;-	-;-	51063134;24832091	0	not identified	not identified
feature10033	-0.28579	12.6412	-0.708502	0.479695	0.784839	-5.75518	1	0	not identified	not identified	not identified	not identified	#N/A	not identified	1	7-Sulfocholic acid	HMDB0002421	Lipids and lipid-like molecules	not identified	not identified	459070	2	Jamaicamide_B;Puromycin	C18213;C01610
feature10086	-0.392783	10.5952	-0.879133	0.380687	0.718441	-5.62776	1	0	not identified	not identified	not identified	not identified	#N/A	not identified	1	Ustiloxin D	HMDB0041054	Organic acids and derivatives	not identified	not identified	not identified	0	not identified	not identified
feature10170	-0.930298	9.65435	-2.34361	0.0203652	0.204661	-3.44471	1	0	not identified	not identified	not identified	not identified	#N/A	not identified	4	(3S,7E,9R)-4,7-Megastigmadiene-3,9-diol 9-[apiosyl-(1->6)-glucoside];Blumenol C O-[apiosyl-(1->6)-glucoside];(1S,16R)-5,7,11-trihydroxy-8,8,12,16-tetramethyl-3-[1-(2-methyl-1,3-thiazol-4-yl)prop-1-en-2-yl]-10-methylidene-17-oxa-4-azabicyclo[14.1.0]heptadec-4-en-9-one;(1S,16R)-5,7,11-trihydroxy-8,8,10,16-tetramethyl-3-[1-(2-methyl-1,3-thiazol-4-yl)prop-1-en-2-yl]-12-methylidene-17-oxa-4-azabicyclo…	HMDB0029766;HMDB0031936;HMDB0127533;HMDB0127534	Lipids and lipid-like molecules;Lipids and lipid-like molecules;Organoheterocyclic compounds;Organoheterocyclic compounds	-;-;-;-	-;-;-;-	-;-;-;-	0	not identified	not identified
feature10309	-0.592576	8.96535	-1.32535	0.187002	0.548672	-5.16703	1	0	not identified	not identified	not identified	not identified	#N/A	not identified	2	Eriojaposide A;3-Oxo-alpha-ionol 9-[apiosyl-(1->6)-glucoside]	HMDB0038028;HMDB0040672	Lipids and lipid-like molecules;Lipids and lipid-like molecules	-;-	-;-	13877687;-	1	Eriojaposide_A	C17888
feature10340	-0.528772	9.12817	-1.10097	0.272614	0.633842	-5.42164	1	0	not identified	not identified	not identified	not identified	#N/A	not identified	1	Isolimonic acid	HMDB0038170	Organoheterocyclic compounds	not identified	not identified	not identified	1	Limonoate	C01593
feature10400	0.30593	9.23679	0.701881	0.483804	0.788148	-5.75958	1	0	not identified	not identified	not identified	not identified	#N/A	not identified	0	not identified	not identified	not identified	not identified	not identified	not identified	1	Protoasukamycin	C21145
feature10422	-0.259646	10.5016	-0.641993	0.521824	0.811816	-5.79748	1	0	not identified	not identified	not identified	not identified	#N/A	not identified	1	Citrusin F	HMDB0039235	Organic oxygen compounds	not identified	not identified	not identified	0	not identified	not identified
feature10656	-0.309495	9.53073	-0.782918	0.434867	0.755907	-5.70295	1	0	not identified	not identified	not identified	not identified	#N/A	not identified	1	Tritriacontyl octacosanoate	HMDB0041479	Lipids and lipid-like molecules	not identified	not identified	not identified	1	Valinomycin	C06684
feature10727	-0.298864	8.93281	-0.77636	0.438717	0.757293	-5.70776	1	0	not identified	not identified	not identified	not identified	#N/A	not identified	2	Dabigatran etexilate;Endomorphin-1	HMDB0015641;HMDB0005773	Organoheterocyclic compounds;Organic acids and derivatives	-;-	-;-	213023;5311080	0	not identified	not identified
feature10788	-0.291605	7.86803	-0.578343	0.56387	0.835273	-5.83408	1	0	not identified	not identified	not identified	not identified	#N/A	not identified	4	Neoacrimarine B;Kuwanol E;Ichangin 4-glucoside;Lablaboside D	HMDB0040385;HMDB0035941;HMDB0039340;HMDB0031959	Organoheterocyclic compounds;Phenylpropanoids and polyketides;Lipids and lipid-like molecules;Lipids and lipid-like molecules	-;-;-;-	-;-;-;-	-;-;-;-	2	BQ_518;Glucosyl-limonin	C11589;C06740
feature10874	0.171698	10.506	0.432224	0.666178	0.887966	-5.90372	1	1	xi-2,3-Dihydro-3-methylfuran	Organoheterocyclic compounds	Dihydrofurans	HMDB0037788	#N/A	not identified	0	not identified	not identified	not identified	not identified	not identified	not identified	0	not identified	not identified

## Sheet: 5
	mod5.logFC	mod5.AveExpr	mod5.t	mod5.P.Value	mod5.adj.P.Val	mod5.B	mod5.IsAnnotated	mod5.IsMS2ident	mod5.MS2Metabolite	mod5.MS2superclass	mod5.MS2class	mod5.MS2hmd	mod5.MS2kegg	mod5.MS2lipidmaps	mod5.NumberMS1hmdb	mod5.MS1hmdbName	mod5.MS1hmdbID	mod5.MS1hmdbSuperClass	mod5.MS1hmdbTokegg	mod5.MS1hmdbTobiocyc	mod5.MS1hmdbTopubchem	mod5.NumberMS1kegg	mod5.MS1keggName	mod5.MS1keggID
feature11	0.669986	15.7916	1.73963	0.0839051	0.391581	-4.57682	1	1	(S)-2-Azetidinecarboxylic acid	Organic acids and derivatives	Carboxylic acids and derivatives	HMDB0029615	#N/A	not identified	5	L-3-Aminodihydro-2(3H)-furanone;(S)-2-Azetidinecarboxylic acid;1-Aminocyclopropanecarboxylic acid;Furanone A;4-Hydroxy-2-butenoic acid gamma-lactone	HMDB0029387;HMDB0029615;HMDB0036458;HMDB0094691;HMDB0032330	Organic acids and derivatives;Organic acids and derivatives;Organic acids and derivatives;Organoheterocyclic compounds;Organoheterocyclic compounds	C02926;-;C01234;-;C17601	-;-;CPD-68;-;-	73509;17288;535;0;10341	13	1-Aminocyclopropane-1-carboxylate;Homoserine_lactone;Diacetylmonoxime;L-Azetidine_2-carboxylic_acid;3-Oxobutanamide;2-Aminobut-2-enoate;N-Methylolacrylamide;L-Homoserine_lactone;2-Iminobutanoate;4-Hydroxy-2-butynal;3-Butynoate;2(5H)-Furanone;2(3H)-Furanone	C01234;C02926;C07509;C08267;C11106;C17234;C19456;C19777;C20905;C02648;C06144;C17601;C17602
feature154	0.814362	20.3024	0.872906	0.384062	0.720648	-5.63288	1	1	Pipecolic acid	Organic acids and derivatives	Carboxylic acids and derivatives	HMDB0000070	C00408	not identified	1	1,1-Dimethylbiguanide	HMDB0001921	Organic nitrogen compounds	C07151	not identified	4091	1	Metformin	C07151
feature629	-0.540457	10.7124	-0.848504	0.397463	0.731064	-5.65263	1	0	not identified	not identified	not identified	not identified	#N/A	not identified	0	not identified	not identified	not identified	not identified	not identified	not identified	1	Dibasic_sodium_phosphate	C13558
feature666	-0.498597	11.3671	-1.02763	0.305719	0.660832	-5.49482	1	0	not identified	not identified	not identified	not identified	#N/A	not identified	9	Myrtine;Buccoxime;4-Ethyl-5-pentyloxazole;2,4-Diethyl-5-propyloxazole;2-Butyl-5-ethyl-4-methyloxazole;5-Butyl-4-ethyl-2-methyloxazole;2-Butyl-4-ethyl-5-methyloxazole;4,5-Dimethyl-2-pentyloxazole;4-Butyl-2-ethyl-5-methyloxazole	HMDB0030371;HMDB0036030;HMDB0037864;HMDB0037883;HMDB0037884;HMDB0037885;HMDB0037886;HMDB0037887;HMDB0037888	Organoheterocyclic compounds;Organonitrogen compounds;Organoheterocyclic compounds;Organoheterocyclic compounds;Organoheterocyclic compounds;Organoheterocyclic compounds;Organoheterocyclic compounds;Organoheterocyclic compounds;Organoheterocyclic compounds	-;-;-;-;-;-;-;-;-	-;-;-;-;-;-;-;-;-	433955;166450;54303054;-;580388;-;580707;525787;-	0	not identified	not identified
feature909	-0.00353936	15.2532	-0.00831992	0.993372	0.998821	-5.99189	1	1	5-Oxo-1-propyl-2-pyrrolidineacetic acid	not identified	not identified	#N/A	#N/A	not identified	11	N-Acetylisoputreanine;Alanyl-Isoleucine;Alanyl-Leucine;Isoleucyl-Alanine;Leucyl-Alanine;2-Hepteneoylglycine;3-Hepteneoylglycine;4-Hepteneoylglycine;5-Hepteneoylglycine;Pseudoecgonine;Ecgonine	HMDB0094713;HMDB0028690;HMDB0028691;HMDB0028900;HMDB0028922;HMDB0094728;HMDB0094729;HMDB0094730;HMDB0094731;HMDB0006348;HMDB0006548	Organic acids and derivatives;Organic acids and derivatives;Organic acids and derivatives;Organic acids and derivatives;Organic acids and derivatives;Organic acids and derivatives;Organic acids and derivatives;Organic acids and derivatives;Organic acids and derivatives;Alkaloids and derivatives;Alkaloids and derivatives	-;-;-;-;-;-;-;-;-;C12449;C10858	-;-;-;-;-;-;-;-;-;-;CPD-9777	-;-;-;-;-;-;-;-;-;443845;443003	4	Otonecine;Ecgonine;Pseudoecgonine;N-Isovaleryl-L-homoserine_lactone	C10356;C10858;C12449;C20673
feature947	-1.56022	12.7332	-3.33341	0.00107257	0.0560036	-0.932737	1	1	N1-(1-Methyl-4-piperidinyl)-1,4-benzenediamine	not identified	not identified	#N/A	#N/A	not identified	3	Dimethyltryptamine;Polycartine B;2-(3-Methylbutyl)-1H-pyrrolo[2,3-b]pyridine	HMDB0005973;HMDB0032926;HMDB0033961	Organoheterocyclic compounds;Organoheterocyclic compounds;Organoheterocyclic compounds	C08302;-;-	-;-;-	6089;77623;55272645	1	N,N-Dimethyltryptamine	C08302
feature1001	-0.214264	12.2759	-0.484958	0.628389	0.869336	-5.8809	1	0	not identified	not identified	not identified	not identified	#N/A	not identified	25	2,2-dimethyl-2H-chromene-5,7-diol;2,2-dimethyl-2H-chromene-5,6-diol;5,5-dimethyl-3,6-dioxatricyclo[5.4.0.0虏,鈦碷undeca-1(11),7,9-trien-11-ol;2-(hydroxymethyl)-2-methyl-2H-chromen-5-ol;1-(4-methoxy-1-benzofuran-5-yl)ethan-1-ol;4-(4-hydroxy-3-methoxyphenyl)but-3-en-2-one;(3Z)-3-hydroxy-4-(3-methoxyphenyl)but-3-en-2-one;1-(3-methoxyphenyl)butane-2,3-dione;4-(3-hydroxy-5-methoxyphenyl)but-3-en-2-one;1-…	HMDB0126380;HMDB0126381;HMDB0126382;HMDB0126383;HMDB0129370;HMDB0133439;HMDB0133477;HMDB0133482;HMDB0133510;HMDB0133534;HMDB0030580;HMDB0030752;HMDB0031610;HMDB0031623;HMDB0032591;HMDB0035275;HMDB0035873;HMDB0035894;HMDB0037277;HMDB0037877;HMDB0040268;HMDB0040446;HMDB0041007;HMDB0041481;HMDB0131282	Organoheterocyclic compounds;Organoheterocyclic compounds;Organoheterocyclic compounds;Organoheterocyclic compounds;Organoheterocyclic compounds;Unknow;Phenylpropanoids and polyketides;Benzenoids;Phenylpropanoids and polyketides;Phenylpropanoids and polyketides;Benzenoids;Phenylpropanoids and polyketides;Benzenoids;Organoheterocyclic compounds;Phenylpropanoids and polyketides;Organoheterocyclic c…	-;-;-;-;-;-;-;-;-;-;-;-;-;-;-;-;C10480;-;-;-;-;-;-;-;-	-;-;-;-;-;-;-;-;-;-;-;-;-;-;-;-;-;-;-;-;-;-;-;-;-	-;-;-;-;-;-;-;-;-;-;12315505;641297;24117;8469;59039607;6436484;4276;-;20831812;24835;7170;-;-;62098;-	12	Tyr-OEt;Anhalamine;p-Lactophenetide;Propoxur;Carpacin;Myristicin;Sarisan;Isoshinanolone;cis-1,2-Dihydroxy-1,2-dihydro-7-hydroxymethylnaphthalene;Nakitriol;Dehydrozingerone;Coumaryl_acetate	C01458;C12231;C14262;C14334;C10435;C10480;C10493;C12343;C14104;C16896;C17840;C20465
feature1002	0.0594492	11.8891	0.132147	0.895039	0.97069	-5.98367	1	0	not identified	not identified	not identified	not identified	#N/A	not identified	20	2-{[hydroxy(2-methoxyphenyl)methylidene]amino}acetic acid;2-{[hydroxy(3-methoxyphenyl)methylidene]amino}acetic acid;2-[(4-methoxyphenyl)formamido]acetic acid;Hydroxyphenylacetylglycine;3-Carbamoyl-2-phenylpropionic acid;Scopoletin;7-hydroxy-3-(hydroxymethyl)-1H-isochromen-1-one;6-hydroxy-3-(hydroxymethyl)-1H-isochromen-1-one;5-hydroxy-3-(hydroxymethyl)-1H-isochromen-1-one;4-methoxy-1-benzofuran-5…	HMDB0126552;HMDB0127991;HMDB0131190;HMDB0000735;HMDB0060367;HMDB0034344;HMDB0128620;HMDB0128621;HMDB0128622;HMDB0129374;HMDB0136674;HMDB0136675;HMDB0136755;HMDB0136756;HMDB0136757;HMDB0136758;HMDB0136775;HMDB0136776;HMDB0030692;HMDB0132246	Benzenoids;Benzenoids;Benzenoids;Organic acids and derivatives;Benzenoids;Phenylpropanoids and polyketides;Phenylpropanoids and polyketides;Phenylpropanoids and polyketides;Phenylpropanoids and polyketides;Benzenoids;Phenylpropanoids and polyketides;Phenylpropanoids and polyketides;Phenylpropanoids and polyketides;Phenylpropanoids and polyketides;Phenylpropanoids and polyketides;Phenylpropanoids …	-;-;-;C05596;C16591;C01752;-;-;-;-;-;-;-;-;-;-;-;-;-;-	-;-;-;-;-;-;-;-;-;-;-;-;-;-;-;-;-;-;-;-	-;-;-;440732;0;5280460;-;-;-;-;-;-;-;-;-;-;-;-;146487;-	15	N-Benzyloxycarbonylglycine;p-Hydroxyphenylacetylglycine;3-Carbamoyl-2-phenylpropionic_acid;Scopoletin;Naphthazarin;3,4-Dehydro-6-hydroxymellein;1,3,6,8-Naphthalenetetrol;trans-o-Hydroxybenzylidenepyruvate;2-Hydroxychromene-2-carboxylate;Acamelin;Anemonin;Methylenedioxycinnamic_acid;Isoscopoletin;5,7-Dihydroxy-2-methyl-4H-chromen-4-one;Naphthalene-1,2,4,8-tetrol	C03710;C05596;C16591;C01752;C01938;C03830;C04033;C06203;C06204;C10290;C16913;C18077;C18079;C20462;C21414
feature1558	-0.4291	11.8962	-1.00351	0.317176	0.67327	-5.5178	1	0	not identified	not identified	not identified	not identified	#N/A	not identified	1	Glycerol 1-propanoate diacetate	HMDB0031640	Lipids and lipid-like molecules	not identified	not identified	20111767	0	not identified	not identified
feature1838	-0.159488	13.8383	-0.384158	0.701387	0.901677	-5.92223	1	0	not identified	not identified	not identified	not identified	#N/A	not identified	8	Neuraminic acid;N-(1-Deoxy-1-fructosyl)serine;Adenosine;Deoxyguanosine;Vidarabine;Zidovudine;Valyl-Glutamate;OR-1896	HMDB0000830;HMDB0037842;HMDB0000050;HMDB0000085;HMDB0014340;HMDB0014638;HMDB0029126;HMDB0060861	Organic oxygen compounds;Organic acids and derivatives;Nucleosides, nucleotides, and analogues;Nucleosides, nucleotides, and analogues;Nucleosides, nucleotides, and analogues;Nucleosides, nucleotides, and analogues;Organic acids and derivatives;Benzenoids	C06469;-;C00212;C00330;C07195;C07210;-;-	N-ACETYLNEURAMINATE;-;ADENOSINE;DEOXYGUANOSINE;-;-;-;-	513472;-;60961;187790;21704;35370;-;9816296	5	Neuraminic_acid;Miserotoxin;Adenosine;Deoxyguanosine;Zidovudine	C06469;C08507;C00212;C00330;C07210
feature1882	0.019681	10.203	0.0445521	0.964522	0.991591	-5.99098	1	0	not identified	not identified	not identified	not identified	#N/A	not identified	12	Leflunomide;A771726;5-Hydroxyindoleacetylglycine;p-Hydroxyphenobarbital;Hydroxynalidixic acid;N2-Succinyl-L-ornithine;4-(Glutamylamino) butanoate;Aspartyl-Valine;Hydroxyprolyl-Threonine;Threoninyl-Hydroxyproline;Valyl-Aspartate;L-N-(3-Carboxypropyl)glutamine	HMDB0015229;HMDB0060945;HMDB0004185;HMDB0060537;HMDB0060826;HMDB0001199;HMDB0012161;HMDB0028766;HMDB0028873;HMDB0029062;HMDB0029123;HMDB0029393	Benzenoids;Benzenoids;Organic acids and derivatives;Organoheterocyclic compounds;Organoheterocyclic compounds;Organic acids and derivatives;Organic acids and derivatives;Organic acids and derivatives;Organic acids and derivatives;Organic acids and derivatives;Organic acids and derivatives;Organic acids and derivatives	C07905;-;C05832;-;-;C03415;C15767;-;-;-;-;-	-;-;-;-;-;N2-SUCCINYLORNITHINE;CPD-9000;-;-;-;-;-	3899;54714524;440806;-;160716;127370;23724570;-;-;-;-;355553	9	Leflunomide;4,4'-Dinitrostilbene;(5aS)-5,5a-Dihydrophenazine-1,6-dicarboxylate;5-Hydroxyindoleacetylglycine;Boc-Asn;N2-Succinyl-L-ornithine;N6-Acetyl-LL-2,6-diaminoheptanedioate;4-(L-gamma-Glutamylamino)butanoate;gamma-L-Glutamyl-L-2-aminobutyrate	C07905;C15296;C21410;C05832;C01410;C03415;C04390;C15767;C21015
feature2125	0.17375	11.9701	0.397503	0.691542	0.898125	-5.91731	1	0	not identified	not identified	not identified	not identified	#N/A	not identified	5	Gamma glutamyl ornithine;N6-beta-Aspartyllysine;Aspartyllysine;Aspartyl-Lysine;Lysyl-Aspartate	HMDB0002248;HMDB0004985;HMDB0004987;HMDB0028758;HMDB0028947	Organic acids and derivatives;Organic acids and derivatives;Organic acids and derivatives;Organic acids and derivatives;Organic acids and derivatives	-;-;-;-;-	-;-;-;-;-	189156;165361;6427003;-;-	4	Zinnimidine;Cochlearine;cis-1,3,4,6,7,11b-Hexahydro-9-methoxy-2H-benzo[a]quinolizine-3-carboxylic_acid;Dinex	C10626;C10853;C15462;C19038
feature2455	-0.400886	13.5691	-0.787731	0.432054	0.754131	-5.69939	1	1	Oxymorphone	Benzenoids	Phenanthrenes and derivatives	HMDB0015323	C08019	not identified	3	(卤)-Metalaxyl;Hydroxyvalerylcarnitine;arabinofuranosylguanine	HMDB0031802;HMDB0013132;HMDB0061067	Organic acids and derivatives;Lipids and lipid-like molecules;Nucleosides, nucleotides, and analogues	C10947;-;-	-;-;-	42586;53481626;-	3	Metalaxyl;Metalaxyl-M;Axisothiocyanate_3	C10947;C18626;C17007
feature2774	-0.404653	10.6523	-0.891684	0.373942	0.713762	-5.61731	1	0	not identified	not identified	not identified	not identified	#N/A	not identified	2	Arginyl-Phenylalanine;Phenylalanyl-Arginine	HMDB0028716;HMDB0028989	Organic acids and derivatives;Organic acids and derivatives	-;-	-;-	-;-	1	Balfourodinium	C10648
feature3160	0.00308626	11.7234	0.00638807	0.994911	0.998821	-5.9919	1	0	not identified	not identified	not identified	not identified	#N/A	not identified	2	Megestrol;12-Methoxy-8,11,13-abietatrien-20,11-olide	HMDB0014495;HMDB0038391	Lipids and lipid-like molecules;Benzenoids	C07120;-	-;-	3080587;-	8	9,11alpha-Epoxypregn-4-ene-3,20-dione;Pyrethrin_I;16-alpha,17-Epoxypregn-4-ene-3,20-dione;6beta,19-Epoxypregn-4-ene-3,20-dione;11beta,12beta-Epoxypregn-4-ene-3,20-dione;3-(Allyloxy)estra-1,3,5(10)-triene-16alpha,17beta-diol;(Z)-11beta,21-Dihydroxypregna-1,4,17(20)-trien-3-one;3-(Allyloxy)estra-1,3,5(10)-triene-16beta,17beta-diol	C04379;C07594;C14681;C15130;C15187;C15254;C15303;C15443
feature3379	-1.10695	20.8652	-2.81494	0.00551094	0.116844	-2.3465	1	0	not identified	not identified	not identified	not identified	#N/A	not identified	6	Behenic acid;6-Hydroxy-8-docosanone;8-Hydroxy-6-docosanone;5-Hydroxy-7-docosanone;4-Hydroxy-6-docosanone;Butyl octadecanoate	HMDB0000944;HMDB0035651;HMDB0035655;HMDB0035660;HMDB0035667;HMDB0040290	Lipids and lipid-like molecules;Lipids and lipid-like molecules;Lipids and lipid-like molecules;Lipids and lipid-like molecules;Lipids and lipid-like molecules;Lipids and lipid-like molecules	C08281;-;-;-;-;-	-;-;-;-;-;-	8215;-;-;-;-;31278	1	Docosanoic_acid	C08281
feature3645	0.287248	11.8195	0.538418	0.591059	0.849337	-5.8551	1	0	not identified	not identified	not identified	not identified	#N/A	not identified	43	Methyl (9Z)-8'-oxo-6,8'-diapo-6-carotenoate;5,12-dihydroxy-6,8,10,14-eicosatetraenoic acid;10-hydroxy-11S,12S-epoxy-5Z,8Z,14Z-eicosatrienoic acid;5,20-DiHETE;5(S),11(R)-DiHETE;(5Z,9E,14Z)-(8xi,11R,12S)-11,12-epoxy-8-hydroxyicosa-5,9,14-trienoic Acid;8,20-DiHETE;15-HPETE;5(S),15(R)-DiHETE;Leukotriene B4;5(S)-Hydroperoxyeicosatetraenoic acid;8-iso-PGA1;Prostaglandin A1;Prostaglandin B1;12(S)-HPETE;…	HMDB0031979;HMDB0062409;HMDB0062479;HMDB0062614;HMDB0062615;HMDB0062619;HMDB0062687;HMDB0062688;HMDB0062749;HMDB0001085;HMDB0001193;HMDB0002236;HMDB0002656;HMDB0002982;HMDB0004243;HMDB0004244;HMDB0004688;HMDB0004690;HMDB0004692;HMDB0004693;HMDB0004696;HMDB0004699;HMDB0005050;HMDB0005087;HMDB0005088;HMDB0005089;HMDB0010204;HMDB0010211;HMDB0010216;HMDB0010219;HMDB0011135;HMDB0012498;HMDB0012839;HMD…	Lipids and lipid-like molecules;Lipids and lipid-like molecules;Lipids and lipid-like molecules;Lipids and lipid-like molecules;Lipids and lipid-like molecules;Lipids and lipid-like molecules;Lipids and lipid-like molecules;Lipids and lipid-like molecules;Lipids and lipid-like molecules;Lipids and lipid-like molecules;Lipids and lipid-like molecules;Lipids and lipid-like molecules;Lipids and lipi…	-;-;-;-;-;C04849;-;-;-;C02165;C05356;-;C04685;C00959;C05965;C05966;C14808;C14810;C14812;C14813;C14820;C14823;C14781;-;-;C04853;-;-;-;-;C05356 ;-;-;-;-;-;-;C04686;-;-;-;-;-	-;-;-;-;-;-;-;-;-;6Z8E10E14Z-5S12R-512-DIHYDROXYI;6E8Z11Z14Z-5S-5-HYDROPEROXYCOSA-6;-;CPD-1911;-;-;-;-;-;-;-;-;-;-;-;-;-;-;-;-;-;-;-;-;-;-;-;-;-;-;-;-;-;-	11046403;5312972;52921898;6439103;45104915;5280743;102571787;6437084;45104913;5280492;5280778;6473771;5281912;5280388;5280892;5280893;5460414;5283209;9548885;11954058;9548886;9548880;11954042;5283128;5283129;5283130;16061119;16061120;5283158;53480358;5283171;53481445;53481528;-;-;-;-;5280715;-;-;-;-;-	20	Prostaglandin_B1;Leukotriene_B4;(13E)-(15S)-15-Hydroxy-9-oxoprosta-10,13-dienoate;(13E)-(15S)-15-Hydroxy-9-oxoprosta-11,13-dienoate;8(R)-HPETE;(5Z,9E,14Z)-(8xi,11R,12S)-11,12-Epoxy-8-hydroxyicosa-5,9,14-trienoic_acid;5(S)-HPETE;12(S)-HPETE;15(S)-HPETE;Diterpenoid_SP-II;Portulal;15H-11,12-EETA;Hepoxilin_A3;Hepoxilin_B3;12(R)-HPETE;11H-14,15-EETA;11(R)-HPETE;9(S)-HPETE;8(S)-HPETE;Deacetylcolchicine	C00959;C02165;C04685;C04686;C04822;C04849;C05356;C05965;C05966;C09087;C09175;C14781;C14808;C14810;C14812;C14813;C14820;C14821;C14823;C16712
feature3994	0.214965	14.8045	0.398669	0.690685	0.897726	-5.91687	1	1	Acylcarnitine 16:1	Lipids and lipid-like molecules	Fatty Acyls	HMDB06317	C02301	LMFA07070097;LMFA07070109	11	trans-Hexadec-2-enoyl carnitine;9-Hexadecenoylcarnitine;MG(0:0/20:3(11Z,14Z,17Z)/0:0);MG(0:0/20:3(5Z,8Z,11Z)/0:0);MG(0:0/20:3(8Z,11Z,14Z)/0:0);MG(20:3(11Z,14Z,17Z)/0:0/0:0);MG(20:3(5Z,8Z,11Z)/0:0/0:0);MG(20:3(8Z,11Z,14Z)/0:0/0:0);Isopersin;2-Hydroxy-4-oxo-5,12-heneicosadien-1-yl acetate;Persin	HMDB0006317;HMDB0013207;HMDB0011545;HMDB0011546;HMDB0011547;HMDB0011575;HMDB0011576;HMDB0011577;HMDB0032735;HMDB0039403;HMDB0041103	Lipids and lipid-like molecules;Lipids and lipid-like molecules;Lipids and lipid-like molecules;Lipids and lipid-like molecules;Lipids and lipid-like molecules;Lipids and lipid-like molecules;Lipids and lipid-like molecules;Lipids and lipid-like molecules;Lipids and lipid-like molecules;Lipids and lipid-like molecules;Lipids and lipid-like molecules	-;-;-;-;-;-;-;-;-;-;-	-;-;-;-;-;-;-;-;-;-;-	53477817;53481653;53480965;53480966;53480967;53480984;53480985;53480986;44584048;10126440;5283266	0	not identified	not identified
feature4187	0.0133034	14.3421	0.0245909	0.980413	0.996998	-5.99163	1	1	Acylcarnitine 17:1	Lipids and lipid-like molecules	Fatty Acyls	not identified	C02301	not identified	0	not identified	not identified	not identified	not identified	not identified	not identified	1	Petromyzonol	C16258
feature4215	-0.977016	15.7576	-1.85027	0.0661747	0.353104	-4.39323	1	1	Acylcarnitine 17:0	Lipids and lipid-like molecules	Fatty Acyls	HMDB06210	C02301	LMFA07070067	1	Heptadecanoyl carnitine	HMDB0006210	Lipids and lipid-like molecules	not identified	not identified	53477803	0	not identified	not identified
feature4228	-0.967207	13.0707	-2.38228	0.0184158	0.196626	-3.36155	1	0	not identified	not identified	not identified	not identified	#N/A	not identified	8	(22Alpha)-hydroxy-campest-4-en-3-one;4alpha-Formyl-5alpha-cholesta-8-en-3beta-ol;4Alpha-hydroxymethyl-5alpha-cholesta-8,24-dien-3beta-ol;Ergostane-3,6-dione;Stenocereol;1-Phenyl-1,3-docosanedione;(3beta,5alpha,7alpha)-14-Methylcholesta-9(11),24-diene-3,7-diol;4伪-hydroxymethyl-5伪-cholesta-8,24-dien-3尾-ol	HMDB0012113;HMDB0012169;HMDB0012172;HMDB0032004;HMDB0034329;HMDB0035586;HMDB0041111;HMDB0062392	Lipids and lipid-like molecules;Lipids and lipid-like molecules;Lipids and lipid-like molecules;Lipids and lipid-like molecules;Lipids and lipid-like molecules;Organic oxygen compounds;Lipids and lipid-like molecules;Lipids and lipid-like molecules	-;-;-;-;-;-;-;-	CPD-3945;CPD-8618;CPD-4579;-;-;-;-;CPD-4579	25201842;25200885;25202625;-;-;-;-;22298940	2	5alpha-Ergosta-7,22-diene-3beta,5-diol;22alpha-Hydroxy-campest-4-en-3-one	C04416;C15796
feature4243	-1.89564	14.4699	-2.69717	0.0077657	0.137769	-2.63801	1	1	3-Hydroxyhexadecanoylcarnitine	Organic acids and derivatives	Hydroxy acids and derivatives	HMDB0013336	#N/A	not identified	3	3-Hydroxyhexadecanoylcarnitine;2-Hydroxyhexadecanoylcarnitine;3-hydroxyhexadecanoyl carnitine	HMDB0013336;HMDB0013337;HMDB0061642	Organic acids and derivatives;Lipids and lipid-like molecules;Lipids and lipid-like molecules	-;-;-	-;-;-	53481691;53481693;-	0	not identified	not identified
feature4408	-0.509889	14.7892	-0.910832	0.363795	0.707106	-5.6011	1	1	Oleoyl-L-carnitine	Lipids and lipid-like molecules	Fatty Acyls	HMDB0005065	#N/A	not identified	5	Oleoylcarnitine;Vaccenyl carnitine;Elaidic carnitine;11Z-Octadecenylcarnitine;Octadecenoylcarnitine	HMDB0005065;HMDB0006351;HMDB0006464;HMDB0013338;HMDB0094687	Lipids and lipid-like molecules;Lipids and lipid-like molecules;Lipids and lipid-like molecules;Lipids and lipid-like molecules;Lipids and lipid-like molecules	-;-;-;-;-	CPD-20402;-;-;-;-	46907933;53477830;53477837;53481695;-	0	not identified	not identified
feature4440	-0.923202	17.7184	-1.84775	0.0665409	0.35385	-4.39753	1	1	Stearoyl-L-carnitine	Lipids and lipid-like molecules	Fatty Acyls	HMDB0000848	#N/A	not identified	4	Stearoylcarnitine;O-octadecanoyl-R-carnitine;MG(0:0/22:2(13Z,16Z)/0:0);MG(22:2(13Z,16Z)/0:0/0:0)	HMDB0000848;HMDB0062532;HMDB0011553;HMDB0011583	Lipids and lipid-like molecules;Lipids and lipid-like molecules;Lipids and lipid-like molecules;Lipids and lipid-like molecules	-;-;-;-	-;-;-;-	6426855;52922056;53480968;53480991	0	not identified	not identified
feature4574	0.251671	13.0581	0.480849	0.6313	0.869933	-5.88277	1	1	Acylcarnitine 19:2	Lipids and lipid-like molecules	Fatty Acyls	not identified	C02301	not identified	0	not identified	not identified	not identified	not identified	not identified	not identified	0	not identified	not identified
feature4604	0.109099	14.1626	0.261371	0.794153	0.933735	-5.95965	1	1	Acylcarnitine 19:1	Lipids and lipid-like molecules	Fatty Acyls	not identified	C02301	not identified	0	not identified	not identified	not identified	not identified	not identified	not identified	0	not identified	not identified
feature4632	0.913281	16.1612	1.33282	0.184543	0.544816	-5.15776	1	1	3-Hydroxyoleylcarnitine	Lipids and lipid-like molecules	Fatty Acyls	#N/A	#N/A	not identified	0	not identified	not identified	not identified	not identified	not identified	not identified	0	not identified	not identified
feature4659	0.34924	15.637	0.681305	0.496693	0.796106	-5.77298	1	0	not identified	not identified	not identified	not identified	#N/A	not identified	1	12-Hydroxy-12-octadecanoylcarnitine	HMDB0013154	Lipids and lipid-like molecules	not identified	not identified	53481632	0	not identified	not identified
feature4665	-0.260461	14.4477	-0.563424	0.573959	0.839473	-5.84211	1	0	not identified	not identified	not identified	not identified	#N/A	not identified	5	3-beta-Hydroxy-4-beta-methyl-5-alpha-cholest-7-ene-4-alpha-carboxylate;4alpha-Carboxy-4beta-methyl-5alpha-cholesta-8-en-3beta-ol;(3beta,5alpha,6beta,22E,24R)-23-Methylergosta-7,22-diene-3,5,6-triol;Schleicherastatin 5;4伪-carboxy-4尾-methyl-5伪-cholesta-8-en-3尾-ol	HMDB0011662;HMDB0012165;HMDB0033633;HMDB0035804;HMDB0062384	Lipids and lipid-like molecules;Lipids and lipid-like molecules;Lipids and lipid-like molecules;Lipids and lipid-like molecules;Lipids and lipid-like molecules	C04840;-;-;-;-	CPD-5846;CPD-8613;-;-;CPD-8613	53481018;25202944;-;-;44263317	2	3beta-Hydroxy-4beta-methyl-5alpha-cholest-7-ene-4alpha-carboxylate;Messagenin	C04840;C08631
feature4682	0.326596	13.3629	0.830949	0.407278	0.738499	-5.66649	1	0	not identified	not identified	not identified	not identified	#N/A	not identified	6	N-Oleoyl tyrosine;Linoelaidyl carnitine;Linoleyl carnitine;Schidigeragenin B;Spirostane-3,6-dione;25-Hydroxyvitamin D3-26,23-lactone	HMDB0062337;HMDB0006461;HMDB0006469;HMDB0035506;HMDB0036940;HMDB0060126	Organic acids and derivatives;Lipids and lipid-like molecules;Lipids and lipid-like molecules;Lipids and lipid-like molecules;Lipids and lipid-like molecules;Lipids and lipid-like molecules	-;-;-;-;-;-	-;-;-;-;-;-	52922062;53477834;6450015;-;-;-	2	Hydroxyprogesterone_caproate;12-epi-Scalaradial	C08148;C19900
feature4711	0.141354	13.8634	0.248299	0.804231	0.93758	-5.9628	1	1	L-Arachidonoylcarnitine	Lipids and lipid-like molecules	Fatty Acyls	#N/A	#N/A	not identified	13	N-Stearoyl tyrosine;Oleoylcarnitine;Vaccenyl carnitine;Elaidic carnitine;11Z-Octadecenylcarnitine;Octadecenoylcarnitine;MG(24:6(6Z,9Z,12Z,15Z,18Z,21Z)/0:0/0:0);7alpha-Hydroxy-3-oxo-4-cholestenoate;Australigenin;Barogenin;Schidigeragenin C;25-Hydroxyvitamin D3-26,23-lactol;24-Oxo-1alpha,25-dihydroxyvitamin D3	HMDB0062343;HMDB0005065;HMDB0006351;HMDB0006464;HMDB0013338;HMDB0094687;HMDB0011590;HMDB0012458;HMDB0030066;HMDB0034403;HMDB0036249;HMDB0060127;HMDB0060128	Organic acids and derivatives;Lipids and lipid-like molecules;Lipids and lipid-like molecules;Lipids and lipid-like molecules;Lipids and lipid-like molecules;Lipids and lipid-like molecules;Lipids and lipid-like molecules;Lipids and lipid-like molecules;Lipids and lipid-like molecules;Lipids and lipid-like molecules;Lipids and lipid-like molecules;Lipids and lipid-like molecules;Lipids and lipid-…	-;-;-;-;-;-;-;C17337;-;-;-;-;-	-;CPD-20402;-;-;-;-;-;-;-;-;-;-;CPD-15059	6710116;46907933;53477830;53477837;53481695;-;53480998;3081085;4483037;101688;-;-;5283703	7	Nuatigenin;Convallamarogenin;Hecogenin;Ruscogenin;2,22-Dideoxy-3-dehydroecdysone;7alpha-Hydroxy-3-oxo-4-cholestenoate;Cryptogenin	C04715;C08891;C08902;C08909;C16498;C17337;C17891
feature4799	-0.293417	13.2206	-0.661556	0.509236	0.803228	-5.78547	1	1	Acylcarnitine 20:1	Lipids and lipid-like molecules	Fatty Acyls	not identified	C02301	LMFA07070010	7	5a-Cholestane-3a,7a,12a,25-tetrol;5b-Cholestane-3a,7a,12a,25-tetrol;Cholestane-3,7,12,25-tetrol;27-Deoxy-5b-cyprinol;5b-Cholestane-3a,7a,12a,23-Tetrol;27-Deoxy-5alpha-cyprinol;5beta-Cholestane-3alpha,7alpha,24,26-tetrol	HMDB0000520;HMDB0000524;HMDB0000655;HMDB0001231;HMDB0001968;HMDB0029851;HMDB0062417	Lipids and lipid-like molecules;Lipids and lipid-like molecules;Lipids and lipid-like molecules;Lipids and lipid-like molecules;Lipids and lipid-like molecules;Lipids and lipid-like molecules;Lipids and lipid-like molecules	-;-;-;C05446;-;-;-	-;-;-;5-BETA-CHOLESTANE-3-ALPHA7-TETRAOL;-;-;-	53477702;167758;53477712;193321;5284208;140;5284199	1	3alpha,7alpha,12alpha,26-Tetrahydroxy-5beta-cholestane	C05446
feature4870	-1.15516	11.0667	-1.75176	0.0817885	0.38799	-4.55721	1	0	not identified	not identified	not identified	not identified	#N/A	not identified	1	2,3-Diacetoxypropyl stearate	HMDB0059931	Lipids and lipid-like molecules	not identified	not identified	256388	0	not identified	not identified
feature4880	0.0202568	11.2428	0.0405712	0.96769	0.992354	-5.99114	1	0	not identified	not identified	not identified	not identified	#N/A	not identified	2	13'-Carboxy-alpha-tocopherol;(3beta,5alpha,6beta,9alpha,22E,24R)-23-Methylergosta-7,22-diene-3,5,6,9-tetrol	HMDB0012555;HMDB0033634	Lipids and lipid-like molecules;Lipids and lipid-like molecules	-;-	-;-	53481461;-	0	not identified	not identified
feature4921	0.246147	13.3003	0.505786	0.613724	0.860881	-5.87117	1	1	3-Hydroxyoleylcarnitine	Lipids and lipid-like molecules	Fatty Acyls	#N/A	#N/A	not identified	9	3-Hydroxy-11Z-octadecenoylcarnitine;3-Hydroxy-9Z-octadecenoylcarnitine;Cepagenin;12-Ketoporrigenin;Neoporrigenin B;Leontogenin;Taccagenin;Spirotaccagenin;24-Oxo-1alpha,23,25-trihydroxyvitamin D3	HMDB0013339;HMDB0013340;HMDB0030913;HMDB0031079;HMDB0032680;HMDB0033583;HMDB0034189;HMDB0034424;HMDB0060129	Organic acids and derivatives;Organic acids and derivatives;Lipids and lipid-like molecules;Lipids and lipid-like molecules;Lipids and lipid-like molecules;Lipids and lipid-like molecules;Lipids and lipid-like molecules;Lipids and lipid-like molecules;Lipids and lipid-like molecules	-;-;-;-;-;-;-;-;-	-;-;-;-;-;-;-;-;-	53481697;53481699;-;-;53463026;-;-;-;10478755	1	3-Dehydro-2-deoxyecdysone	C16497
feature4924	-0.488816	11.9496	-1.1292	0.260555	0.624109	-5.39215	1	0	not identified	not identified	not identified	not identified	#N/A	not identified	6	13'-Carboxy-gamma-tocopherol;(3beta,5alpha,6beta,7alpha,22E,24R)-Ergosta-8,22-diene-3,5,6,7-tetrol;(3beta,5alpha,6alpha,9alpha,22E,24R)-Ergosta-7,22-diene-3,5,6,9-tetrol;3,5,9-Trihydroxyergost-7-en-6-one;Secasterone;3-Dehydroteasterone	HMDB0012557;HMDB0032107;HMDB0032123;HMDB0032875;HMDB0040999;HMDB0041527	Lipids and lipid-like molecules;Lipids and lipid-like molecules;Lipids and lipid-like molecules;Lipids and lipid-like molecules;Lipids and lipid-like molecules;Lipids and lipid-like molecules	-;-;-;-;-;-	-;-;-;-;-;-	53481463;-;14556176;-;-;-	4	Stylisterol_B;Di-n-decyl_phthalate;Diisodecyl_phthalate;3-Dehydroteasterone	C14158;C14505;C14578;C15792
feature4929	0.116636	11.7819	0.279188	0.780472	0.928993	-5.9551	1	0	not identified	not identified	not identified	not identified	#N/A	not identified	2	Cinnzeylanine;Aripiprazole	HMDB0036011;HMDB0005042	Lipids and lipid-like molecules;Organoheterocyclic compounds	-;C12564	-;-	-;60795	1	Aripiprazole	C12564
feature4949	-0.166868	12.1587	-0.281668	0.778573	0.928044	-5.95445	1	0	not identified	not identified	not identified	not identified	#N/A	not identified	4	LysoSM(d18:1);12-Hydroxy-12-octadecanoylcarnitine;Porrigenin A;Asperagenin	HMDB0006482;HMDB0013154;HMDB0032783;HMDB0034293	Lipids and lipid-like molecules;Lipids and lipid-like molecules;Lipids and lipid-like molecules;Lipids and lipid-like molecules	C03640;-;-;-	-;-;-;-	5280613;53481632;12312669;-	4	Sphingosyl-phosphocholine;Convallagenin_A;Digitogenin;2-Deoxyecdysone	C03640;C08890;C08896;C16495
feature4975	0.549191	13.6285	0.850755	0.396215	0.730144	-5.65083	1	0	not identified	not identified	not identified	not identified	#N/A	not identified	4	3alpha,7alpha,12alpha,24(S)-tetrahydroxy-5beta-cholestan-27-al;Coprocholic acid;3a,7a,12a-Trihydroxy-5b-cholestanoic acid;3alpha,7alpha,12alpha,25-Tetrahydroxy-5beta-cholestane-24-one	HMDB0062206;HMDB0000601;HMDB0003873;HMDB0060137	Lipids and lipid-like molecules;Lipids and lipid-like molecules;Lipids and lipid-like molecules;Lipids and lipid-like molecules	-;-;C04722;-	-;-;CPD-1836;-	56927976;122312;23657849;-	1	3alpha,7alpha,12alpha-Trihydroxy-5beta-cholestanoate	C04722
feature4991	-0.278105	13.9129	-0.481969	0.630507	0.8697	-5.88226	1	0	not identified	not identified	not identified	not identified	#N/A	not identified	2	Methyl 3-oxo-12-oleanen-28-oate;Ambonic acid	HMDB0035270;HMDB0035972	Lipids and lipid-like molecules;Lipids and lipid-like molecules	-;-	-;-	609116;-	3	3-Hydroxy-vitamin_K;2-Hydroxy-vitamin_K;Dehydroeburicoic_acid	C02785;C02793;C16950
feature5001	-0.0415643	15.5232	-0.0852137	0.932201	0.981309	-5.98849	1	0	not identified	not identified	not identified	not identified	#N/A	not identified	8	5b-Cholestane-3a,7a,12a,23S,25-pentol;5b-Cholestane-3a,7a,12a,23R,25-pentol;5b-Cholestane-3a,7a,12a,24,25-pentol;5a-Cholestane-3a,7a,12a,23,25-pentol;5b-Cholestane-3a,7a,12a,25,26-pentol;Cholestane-3,7,12,24,25-pentol;5beta-cholestan-3alpha,7alpha,12alpha,24(S),27-pentol;5beta-cholestane-3alpha,7alpha,12alpha,23,25-pentol	HMDB0000483;HMDB0000513;HMDB0000556;HMDB0000558;HMDB0002180;HMDB0002208;HMDB0062416;HMDB0062421	Lipids and lipid-like molecules;Lipids and lipid-like molecules;Lipids and lipid-like molecules;Lipids and lipid-like molecules;Lipids and lipid-like molecules;Lipids and lipid-like molecules;Lipids and lipid-like molecules;Lipids and lipid-like molecules	-;-;-;-;-;-;-;-	-;-;-;-;-;-;-;-	53477695;21252249;21252253;21252254;5284194;6453659;56927969;5284212	1	5alpha-Cyprinol	C16890
feature5015	0.0747533	13.3978	0.135727	0.892213	0.970151	-5.98322	1	0	not identified	not identified	not identified	not identified	#N/A	not identified	2	Momoridcin;Ambolic acid	HMDB0030512;HMDB0035713	Lipids and lipid-like molecules;Lipids and lipid-like molecules	-;-	-;-	-;-	1	Eburicoic_acid	C14495
feature5046	0.198485	11.5262	0.438192	0.661856	0.885171	-5.90127	1	0	not identified	not identified	not identified	not identified	#N/A	not identified	2	alpha-Tocopherol acetate;Soyasapogenol D	HMDB0034227;HMDB0034507	Lipids and lipid-like molecules;Lipids and lipid-like molecules	-;C17423	-;-	2117;0	2	alpha-Tocopherol_acetate;Soyasapogenol_D	C13202;C17423
feature5184	0.574038	11.4149	0.868461	0.386482	0.722277	-5.63652	1	1	Acylcarnitine 23:6	Lipids and lipid-like molecules	Fatty Acyls	not identified	C02301	not identified	0	not identified	not identified	not identified	not identified	not identified	not identified	1	Scymnol	C16260
feature5192	1.58082	9.18313	2.52726	0.0124955	0.164713	-3.03862	1	0	not identified	not identified	not identified	not identified	#N/A	not identified	1	3,7-Dihydroxy-25-methoxycucurbita-5,23-dien-19-al	HMDB0039362	Lipids and lipid-like molecules	not identified	not identified	not identified	0	not identified	not identified
feature5201	-0.515253	11.8114	-1.08817	0.278206	0.638575	-5.43477	1	1	Acylcarnitine 23:5	Lipids and lipid-like molecules	Fatty Acyls	not identified	C02301	not identified	2	TG(8:0/8:0/8:0);2,3-bis(Acetyloxy)propyl icosanoate	HMDB0011187;HMDB0059930	Lipids and lipid-like molecules;Lipids and lipid-like molecules	C13044;-	-;-	10850;539924	2	Tricaprilin;Glyceryl_tri(2-ethylhexanoate)	C13044;C20355
feature5213	-0.239092	10.8124	-0.45825	0.647413	0.878523	-5.89278	1	0	not identified	not identified	not identified	not identified	#N/A	not identified	4	Enterocin 900;6-[({4,5-dihydroxy-6-methyl-3-[(3,4,5-trihydroxy-6-methyloxan-2-yl)oxy]oxan-2-yl}oxy)methyl]oxane-2,3,4,5-tetrol;alpha-L-Rhamnopyranosyl-(1->3)-alpha-D-galactopyranosyl-(1->3)-L-fucose;5-Formiminotetrahydrofolic acid	HMDB0038284;HMDB0127459;HMDB0039741;HMDB0001534	Phenylpropanoids and polyketides;Organic oxygen compounds;Organooxygen compounds;Organoheterocyclic compounds	-;-;-;C00664	-;-;-;5-FORMIMINO-THF	207212;-;-;530	2	OA-6129_E;5-Formiminotetrahydrofolate	C17376;C00664
feature5249	0.194989	13.1281	0.289613	0.772499	0.926016	-5.9523	1	0	not identified	not identified	not identified	not identified	#N/A	not identified	2	Homodolichosterone;(2alpha,3alpha,5alpha,22R,23R)-2,3,22,23-Tetrahydroxy-25-methylergost-24(28)en-6-one	HMDB0034079;HMDB0039443	Lipids and lipid-like molecules;Lipids and lipid-like molecules	-;-	-;-	-;-	0	not identified	not identified
feature5530	0.447507	7.99272	0.945638	0.345802	0.695288	-5.57075	1	0	not identified	not identified	not identified	not identified	#N/A	not identified	2	Moexipril;Gravacridonetriol glucoside	HMDB0014829;HMDB0029331	Organic acids and derivatives;Lipids and lipid-like molecules	C07704;-	-;-	91270;-	1	Moexipril	C07704
feature6308	-0.0826226	14.6195	-0.116563	0.907357	0.973857	-5.9855	1	1	1H-1,2,4-Triazol-3-amine	not identified	not identified	#N/A	C11261	not identified	0	not identified	not identified	not identified	not identified	not identified	not identified	1	Amitrole	C11261
feature6331	1.13808	15.2303	1.98314	0.0491146	0.304758	-4.1585	1	1	Beta-Aminopropionitrile	Organic nitrogen compounds	Organonitrogen compounds	HMDB0004101	C05670	not identified	1	Beta-Aminopropionitrile	HMDB0004101	Organic nitrogen compounds	C05670	BETA-AMINOPROPIONITRILE	1647	2	3-Aminopropiononitrile;alpha-Aminopropiononitrile	C05670;C05714
feature6704	-0.357454	10.3223	-0.794334	0.428213	0.752086	-5.69448	1	0	not identified	not identified	not identified	not identified	#N/A	not identified	0	not identified	not identified	not identified	not identified	not identified	not identified	3	2-Aminobenzenesulfonate;Metanilic_acid;4-Aminobenzenesulfonate	C06333;C06334;C06335
feature7052	-0.450865	12.8613	-1.00881	0.314632	0.670301	-5.5128	1	0	not identified	not identified	not identified	not identified	#N/A	not identified	0	not identified	not identified	not identified	not identified	not identified	not identified	1	2-Oxopropyl-CoM	C11497
feature7293	0.35743	13.6813	0.607754	0.544238	0.825689	-5.81764	1	1	4-Hydroxyphenylpyruvic acid	Benzenoids	Benzene and substituted derivatives	HMDB0000707	C01179	not identified	6	3-(6-hydroxy-7-methoxy-2H-1,3-benzodioxol-5-yl)propanoic acid;3-(7-hydroxy-6-methoxy-2H-1,3-benzodioxol-5-yl)propanoic acid;2-benzyl-2,3-dihydroxybutanedioic acid;3-(2,4-dihydroxy-3,5-dimethoxyphenyl)prop-2-enoic acid;3-(4-hydroxy-3,5-dimethoxyphenyl)oxirane-2-carboxylic acid;Methyl 4-chloro-1H-indole-3-acetate	HMDB0128682;HMDB0128684;HMDB0132101;HMDB0135751;HMDB0135752;HMDB0032937	Organoheterocyclic compounds;Organoheterocyclic compounds;Phenylpropanoids and polyketides;Phenylpropanoids and polyketides;Benzenoids;Organoheterocyclic compounds	-;-;-;-;-;-	-;-;-;-;-;-	-;-;-;-;-;161268	2	(1R,6R)-6-Hydroxy-2-succinylcyclohexa-2,4-diene-1-carboxylate;Chlorbufam	C05817;C19060
feature7546	0.703851	11.4662	1.69626	0.0918402	0.409912	-4.64582	1	0	not identified	not identified	not identified	not identified	#N/A	not identified	2	Carbadox;Heteroartonin A	HMDB0031762;HMDB0041323	Organoheterocyclic compounds;Phenylpropanoids and polyketides	-;-	-;-	-;15231526	1	3'-Demethylstaurosporine	C07349
feature7797	1.00407	11.0827	2.12474	0.0351909	0.261459	-3.89143	1	0	not identified	not identified	not identified	not identified	#N/A	not identified	6	MG(a-13:0/0:0/0:0)[rac];MG(0:0/a-13:0/0:0)[rac];MG(13:0/0:0/0:0);MG(0:0/13:0/0:0);MG(0:0/i-13:0/0:0);(S)-10,16-Dihydroxyhexadecanoic acid	HMDB0072841;HMDB0072843;HMDB0072845;HMDB0072861;HMDB0072870;HMDB0037798	Lipids and lipid-like molecules;Lipids and lipid-like molecules;Lipids and lipid-like molecules;Lipids and lipid-like molecules;Lipids and lipid-like molecules;Lipids and lipid-like molecules	-;-;-;-;-;C08285	-;-;-;-;-;-	-;-;-;-;-;441449	1	10,16-Dihydroxyhexadecanoic_acid	C08285
feature8205	0.604353	9.95733	1.56773	0.118979	0.456079	-4.84046	1	0	not identified	not identified	not identified	not identified	#N/A	not identified	7	S-Glutaryldihydrolipoamide;[4-(2-phenylcyclobutyl)phenyl]oxidanesulfonic acid;[(1,3-diphenylbut-3-en-2-yl)oxy]sulfonic acid;[(1,3-diphenylbut-3-en-1-yl)oxy]sulfonic acid;[4-(4-phenylbut-1-en-2-yl)phenyl]oxidanesulfonic acid;[3-(4-phenylbut-1-en-2-yl)phenyl]oxidanesulfonic acid;Demonomethylchlorpromazine	HMDB0006832;HMDB0134573;HMDB0135564;HMDB0135568;HMDB0135570;HMDB0135572;HMDB0061135	Lipids and lipid-like molecules;Phenylpropanoids and polyketides;Phenylpropanoids and polyketides;Phenylpropanoids and polyketides;Phenylpropanoids and polyketides;Phenylpropanoids and polyketides;Organoheterocyclic compounds	C06157;-;-;-;-;-;-	-;-;-;-;-;-;-	11953879;-;-;-;-;-;62875	0	not identified	not identified
feature8243	-0.37845	11.4712	-0.904636	0.367059	0.709263	-5.60638	1	0	not identified	not identified	not identified	not identified	#N/A	not identified	2	2-Carboxy-1-[5-(2-carboxy-1-pyrrolidinyl)-2-hydroxy-2,4-pentadienylidene]pyrrolidinium;Fluoxetine glucuronide	HMDB0035173;HMDB0060607	Organic acids and derivatives;Organoheterocyclic compounds	-;-	-;-	-;-	0	not identified	not identified
feature8408	0.428329	9.06199	0.952766	0.342189	0.693118	-5.5644	1	0	not identified	not identified	not identified	not identified	#N/A	not identified	2	2'-Apo-beta-carotenal;Fasciculol C	HMDB0035150;HMDB0035853	Lipids and lipid-like molecules;Lipids and lipid-like molecules	-;-	-;-	-;14506473	0	not identified	not identified
feature8577	0.263388	13.7873	0.646013	0.519224	0.81032	-5.79504	1	1	Tetrahydroalstonine	Alkaloids and derivatives	not identified	#N/A	#N/A	not identified	6	[4]-Gingerdiol 3,5-diacetate;Clidinium;Almotriptan;Naratriptan;Momordicoside G;28-Glucopyranosyl-3-methyloleanolic acid	HMDB0039132;HMDB0014909;HMDB0015054;HMDB0015087;HMDB0035821;HMDB0036966	Benzenoids;Benzenoids;Organoheterocyclic compounds;Organoheterocyclic compounds;Lipids and lipid-like molecules;Lipids and lipid-like molecules	-;C07853;-;C07792;-;-	-;-;-;-;-;-	5318274;-;123606;4440;-;-	2	Clidinium;Naratriptan	C07853;C07792
feature8762	0.885528	12.446	2.31304	0.0220323	0.21187	-3.50954	1	0	not identified	not identified	not identified	not identified	#N/A	not identified	5	9-(beta-D-Ribofuranosyl)zeatin;Phenylalanyl-Tryptophan;Tryptophyl-Phenylalanine;PA(14:1(9Z)/20:5(5Z,8Z,11Z,14Z,17Z));PA(20:5(5Z,8Z,11Z,14Z,17Z)/14:1(9Z))	HMDB0030388;HMDB0029006;HMDB0029090;HMDB0114803;HMDB0115199	Nucleosides, nucleotides, and analogues;Organic acids and derivatives;Organic acids and derivatives;Lipids and lipid-like molecules;Lipids and lipid-like molecules	-;-;-;-;-	-;-;-;-;-	5375662;-;-;-;-	6	O-beta-D-Xylosylzeatin;trans-Zeatin_riboside;cis-Zeatin_riboside;Aniflorine;Handelin;Canthiumine	C03300;C16431;C16449;C10635;C17613;C10000
feature9134	0.363009	16.3019	0.870977	0.385111	0.721317	-5.63446	1	0	not identified	not identified	not identified	not identified	#N/A	not identified	3	Pteroside Z;Secoeremopetasitolide B;Nummularine B	HMDB0032587;HMDB0041363;HMDB0029334	Benzenoids;Lipids and lipid-like molecules;Organic acids and derivatives	-;-;-	-;-;-	-;-;51017057	2	Nigakilactone_M;Nigakilactone_N	C17035;C17036
feature9725	0.159996	13.9961	0.30928	0.757523	0.91993	-5.94674	1	0	not identified	not identified	not identified	not identified	#N/A	not identified	0	not identified	not identified	not identified	not identified	not identified	not identified	1	Chaksine	C09940
feature10675	-0.711449	12.7096	-1.70611	0.0899864	0.406755	-4.63029	1	0	not identified	not identified	not identified	not identified	#N/A	not identified	2	Ouabain;Glycosides	HMDB0015224;HMDB0031448	Lipids and lipid-like molecules;Lipids and lipid-like molecules	C01443;C01443	-;-	439501;637579	1	Ouabain	C01443
feature10885	0.784673	12.9558	1.26215	0.208787	0.574557	-5.24341	1	0	not identified	not identified	not identified	not identified	#N/A	not identified	9	PS(20:4(5Z,8Z,11Z,14Z)/22:6(4Z,7Z,10Z,13Z,16Z,19Z));PS(22:6(4Z,7Z,10Z,13Z,16Z,19Z)/20:4(5Z,8Z,11Z,14Z));PS(20:4(8Z,11Z,14Z,17Z)/22:6(4Z,7Z,10Z,13Z,16Z,19Z));PS(20:5(5Z,8Z,11Z,14Z,17Z)/22:5(4Z,7Z,10Z,13Z,16Z));PS(20:5(5Z,8Z,11Z,14Z,17Z)/22:5(7Z,10Z,13Z,16Z,19Z));PS(22:5(4Z,7Z,10Z,13Z,16Z)/20:5(5Z,8Z,11Z,14Z,17Z));PS(22:6(4Z,7Z,10Z,13Z,16Z,19Z)/20:4(8Z,11Z,14Z,17Z));PS(22:5(7Z,10Z,13Z,16Z,19Z)/20:5…	HMDB0012439;HMDB0012449;HMDB0112677;HMDB0112702;HMDB0112703;HMDB0112831;HMDB0112872;HMDB0116790;HMDB0038234	Lipids and lipid-like molecules;Lipids and lipid-like molecules;Lipids and lipid-like molecules;Lipids and lipid-like molecules;Lipids and lipid-like molecules;Lipids and lipid-like molecules;Lipids and lipid-like molecules;Lipids and lipid-like molecules;Organoheterocyclic compounds	-;-;-;-;-;-;-;-;-	-;-;-;-;-;-;-;-;-	52926084;52925949;-;-;-;-;-;-;-	0	not identified	not identified

## Sheet: 20
	mod20.logFC	mod20.AveExpr	mod20.t	mod20.P.Value	mod20.adj.P.Val	mod20.B	mod20.IsAnnotated	mod20.IsMS2ident	mod20.MS2Metabolite	mod20.MS2superclass	mod20.MS2class	mod20.MS2hmd	mod20.MS2kegg	mod20.MS2lipidmaps	mod20.NumberMS1hmdb	mod20.MS1hmdbName	mod20.MS1hmdbID	mod20.MS1hmdbSuperClass	mod20.MS1hmdbTokegg	mod20.MS1hmdbTobiocyc	mod20.MS1hmdbTopubchem	mod20.NumberMS1kegg	mod20.MS1keggName	mod20.MS1keggID
feature19	-1.77283	13.5456	-4.34144	2.54214e-05	0.00897456	2.3817	1	1	N-Methyl-L-alanine	Organic acids and derivatives	Carboxylic acids and derivatives	#N/A	C02721	not identified	0	not identified	not identified	not identified	not identified	not identified	not identified	0	not identified	not identified
feature854	1.91486	8.9012	3.86543	0.000162599	0.0206917	0.728135	1	0	not identified	not identified	not identified	not identified	#N/A	not identified	1	Polyvidone	HMDB0033843	Organoheterocyclic compounds	not identified	not identified	not identified	0	not identified	not identified
feature1216	1.23012	12.023	2.50849	0.0131514	0.167945	-3.08142	1	1	Vanilloylglycine	Benzenoids	Benzene and substituted derivatives	HMDB0060026	#N/A	not identified	8	2-{[hydroxy(3-hydroxy-5-methoxyphenyl)methylidene]amino}acetic acid;2-{[hydroxy(2-hydroxy-4-methoxyphenyl)methylidene]amino}acetic acid;2-{[hydroxy(3-hydroxy-4-methoxyphenyl)methylidene]amino}acetic acid;2-Hydroxy-4,7-dimethoxy-2H-1,4-benzoxazin-3(4H)-one;Vanilloylglycine;1-Isothiocyanato-7-(methylthio)heptane;3-(2H-1,3-benzodioxol-5-yl)-3-oxopropanoic acid;6,8-dihydroxy-7-methoxy-2H-chromen-2-one	HMDB0128032;HMDB0131194;HMDB0140926;HMDB0037264;HMDB0060026;HMDB0038440;HMDB0129376;HMDB0130546	Organic acids and derivatives;Benzenoids;Benzenoids;Organoheterocyclic compounds;Benzenoids;Organosulfur compounds;Organoheterocyclic compounds;Phenylpropanoids and polyketides	-;-;-;-;-;-;-;-	-;-;-;-;-;-;-;-	-;-;-;11064107;3083688;10125146;-;-	6	4-Amino-4-deoxychorismate;2-Amino-2-deoxyisochorismate;(5-Phenyl-1,2,4-triazol-3-yl)urea;X-Trp;Fraxetin;3-[(1-Carboxyvinyl)oxy]benzoate	C11355;C18054;C15383;C01365;C09265;C20772
feature1235	-1.74304	11.389	-4.45102	1.62334e-05	0.0076615	2.78343	1	0	not identified	not identified	not identified	not identified	#N/A	not identified	22	5-Tetradecenoic acid;5Z-Tetradecenoic acid;Myristoleic acid;Tsuzuic acid;trans-Tetra-dec-2-enoic acid;(R)-14-Methyloxacyclotetradecan-2-one;Ethyl (E)-2-dodecenoate;12-Methyl-13-tridecanolide;Acetaldehyde di-cis-3-hexenyl acetal;2-Hexenyl octanoate;Houttuynin;Rhodinyl butyrate;Rhodinyl isobutyrate;Citronellyl butyrate;Citronellyl isobutyrate;Butyl 2-decenoate;xi-Tetrahydro-3-nonyl-2H-pyran-2-one;d…	HMDB0000499;HMDB0000521;HMDB0002000;HMDB0005051;HMDB0010732;HMDB0030921;HMDB0031029;HMDB0031073;HMDB0032152;HMDB0032321;HMDB0034561;HMDB0037188;HMDB0037189;HMDB0037227;HMDB0037228;HMDB0037369;HMDB0037633;HMDB0038056;HMDB0040228;HMDB0062243;HMDB0062248;HMDB0094671	Lipids and lipid-like molecules;Lipids and lipid-like molecules;Lipids and lipid-like molecules;Lipids and lipid-like molecules;Lipids and lipid-like molecules;Phenylpropanoids and polyketides;Lipids and lipid-like molecules;Phenylpropanoids and polyketides;Organooxygen compounds;Lipids and lipid-like molecules;Lipids and lipid-like molecules;Lipids and lipid-like molecules;Lipids and lipid-like …	-;-;C08322;-;-;-;-;-;-;-;C16947;-;-;-;-;-;-;-;-;-;-;-	-;-;-;-;-;-;-;-;-;-;-;-;-;-;-;-;-;-;-;-;-;-	5282740;5312400;5281119;5312399;5282738;543405;11287580;534607;5367767;5365136;14443308;61093;61085;8835;60985;5463906;-;520296;5772036;5312401;5312402;-	1	Myristoleic_acid	C08322
feature2118	-1.20674	10.3676	-2.71848	0.0073041	0.134825	-2.58608	1	0	not identified	not identified	not identified	not identified	#N/A	not identified	11	7-Methylinosine;Histidinyl-Glutamate;Succinylcarnitine;O-methylmalonyl-L-carnitine;Methylmalonylcarnitine;Lotaustralin;Epidermin;Camelinin;Alanyl-Arginine;Arginyl-Alanine;beta-Alanyl-L-arginine	HMDB0003950;HMDB0028884;HMDB0061717;HMDB0062785;HMDB0013133;HMDB0033865;HMDB0034777;HMDB0039082;HMDB0028681;HMDB0028702;HMDB0060441	Nucleosides, nucleotides, and analogues;Organic acids and derivatives;Lipids and lipid-like molecules;Lipids and lipid-like molecules;Lipids and lipid-like molecules;Organooxygen compounds;Organic oxygen compounds;Organosulfur compounds;Organic acids and derivatives;Organic acids and derivatives;Organic acids and derivatives	-;-;-;-;-;C08334;-;-;-;-;C05340	CPD0-1040;-;-;-;-;-;-;-;-;-;-	167888;-;-;91825610;53481628;4626626;-;9856525;-;-;440637	4	Heterodendrin;Lotaustralin;Mycosporine;beta-Alanyl-L-arginine	C08332;C08334;C10607;C05340
feature2432	0.600134	13.0423	1.18269	0.238738	0.604382	-5.33425	1	0	not identified	not identified	not identified	not identified	#N/A	not identified	2	desmethylclomipramine;Chlorcyclizine	HMDB0060947;HMDB0240224	Organoheterocyclic compounds;Benzenoids	-;-	-;-	622606;2710	1	Dapdiamide_A	C20962
feature2451	-2.28571	17.4784	-5.27183	4.4548e-07	0.000609417	6.0229	1	1	D-erythro-Sphinganine	Organic nitrogen compounds	Organonitrogen compounds	HMDB0000269	C00836	not identified	5	Sphinganine;Stearic acid;Ethyl hexadecanoate;16-Methylheptadecanoic acid;Hexyl dodecanoate	HMDB0000269;HMDB0000827;HMDB0029811;HMDB0031066;HMDB0061946	Organic nitrogen compounds;Lipids and lipid-like molecules;Lipids and lipid-like molecules;Lipids and lipid-like molecules;Lipids and lipid-like molecules	C00836;C01530;-;-;-	-;STEARIC_ACID;-;-;-	91486;5281;12366;21859;94454	3	Sphinganine;Octadecanoic_acid;Isooctadecanoic_acid	C00836;C01530;C20356
feature2687	-0.323792	16.1584	-0.801625	0.423995	0.750082	-5.689	1	0	not identified	not identified	not identified	not identified	#N/A	not identified	16	N-(4-aminobutyl)-3-(4-hydroxy-3,5-dimethoxyphenyl)prop-2-enimidic acid;Isoleucyl-Tyrosine;Leucyl-Tyrosine;Tyrosyl-Isoleucine;Tyrosyl-Leucine;Sinapoylputrescine;(E,E)-1,6-bis(4-methoxyphenyl)-1,5-hexadiene;Longistylin A;4-[(4E)-3-hydroxydec-4-en-1-yl]-2-methoxyphenol;1-(4-Hydroxy-3-methoxyphenyl)-3-decanone;8-Acetoxy-4-acoren-3-one;Panaxytriol;Panaxacol;N-trans-p-Coumaroyloctopamine;N-cis-Caffeoyl…	HMDB0139646;HMDB0028919;HMDB0028941;HMDB0029108;HMDB0029109;HMDB0033464;HMDB0035443;HMDB0038543;HMDB0137260;HMDB0030801;HMDB0030974;HMDB0031928;HMDB0039251;HMDB0032804;HMDB0033026;HMDB0039879	Unknow;Organic acids and derivatives;Organic acids and derivatives;Organic acids and derivatives;Organic acids and derivatives;Phenylpropanoids and polyketides;Benzenoids;Phenylpropanoids and polyketides;Benzenoids;Benzenoids;Organic oxygen compounds;Lipids and lipid-like molecules;Lipids and lipid-like molecules;Phenylpropanoids and polyketides;Phenylpropanoids and polyketides;Organoheterocyclic…	-;-;-;-;-;-;-;-;-;C10482;-;C16792;-;-;-;-	-;-;-;-;-;-;-;-;-;-;-;-;-;-;-;-	-;-;-;-;-;-;11140953;-;-;94378;-;93484;-;23874492;9994897;11289552	3	6-Paradol;Panaxytriol;2,3,9,10-Tetrahydroxyberbine	C10482;C16792;C12330
feature3334	-1.18546	9.18713	-2.45659	0.0151274	0.178903	-3.19823	1	0	not identified	not identified	not identified	not identified	#N/A	not identified	2	Glutamyltryptophan;gamma-Glutamyltryptophan	HMDB0028830;HMDB0029160	Organic acids and derivatives;Organic acids and derivatives	-;-	-;-	100094;3038501	1	L-Ascorbic_acid-2-glucoside	C18339
feature3648	1.01677	11.2606	1.97414	0.0501388	0.309661	-4.17488	1	0	not identified	not identified	not identified	not identified	#N/A	not identified	13	Tiagabine;Kyotorphin;Arginyl-Tyrosine;Tyrosyl-Arginine;5-hydroxy-3,6,7,8-tetramethoxy-2-phenyl-4H-chromen-4-one;Chrysoobtusin;12alpha-Hydroxymunduserone;5,8-Dihydroxy-3-(4-hydroxybenzyl)-7-methoxy-4-chromanone 8-acetate;5-Hydroxy-3',4',7,8-tetramethoxyflavone;Aflatoxin ExB2;7-Hydroxy-3',4',5,6-tetramethoxyflavone;3'-Hydroxy-4',5',7,8-tetramethoxyflavone;4'-Hydroxy-5,6,7,8-tetramethoxyflavone	HMDB0015042;HMDB0005768;HMDB0028721;HMDB0029099;HMDB0137996;HMDB0034218;HMDB0035070;HMDB0037252;HMDB0037598;HMDB0038805;HMDB0038845;HMDB0040322;HMDB0040724	Organoheterocyclic compounds;Organic acids and derivatives;Organic acids and derivatives;Organic acids and derivatives;Phenylpropanoids and polyketides;Benzenoids;Phenylpropanoids and polyketides;Phenylpropanoids and polyketides;Phenylpropanoids and polyketides;Phenylpropanoids and polyketides;Phenylpropanoids and polyketides;Phenylpropanoids and polyketides;Phenylpropanoids and polyketides	C07503;C02993;-;-;-;C17669;-;-;-;-;-;-;-	-;-;-;-;-;-;-;-;-;-;-;-;-	60648;123804;-;-;-;155381;14427372;21627907;9950661;-;5491643;44257591;3010100	5	Tiagabine;Kyotorphin;Bitertanol;Gardenin_B;Chryso-obtusin	C07503;C02993;C11258;C15109;C17669
feature3667	-1.63676	15.8578	-4.201	4.46542e-05	0.0112113	1.87814	1	1	(-)-Riboflavin	Organic oxygen compounds	Organooxygen compounds	HMDB0003070	C00493	not identified	5	(1RS,2RS)-Guaiacylglycerol 1-glucoside;(1x,2x)-Guaiacylglycerol 2-glucoside;(1x,2x)-Guaiacylglycerol 3-glucoside;Riboflavin;Isopropyl apiosylglucoside	HMDB0033300;HMDB0033301;HMDB0040600;HMDB0000244;HMDB0041513	Organic oxygen compounds;Organic oxygen compounds;Lipids and lipid-like molecules;Organoheterocyclic compounds;Organic oxygen compounds	-;-;-;C00255;-	-;-;-;RIBOFLAVIN;-	-;-;-;493570;-	5	Loganate;7-Epiloganic_acid;Propiomazine_hydrochloride;Riboflavin;Uncaric_acid_A	C01512;C11661;C07384;C00255;C17874
feature3903	-0.474478	13.9182	-1.21274	0.227069	0.594046	-5.30057	1	1	[Des-Tyr1] Leu-Enkephalin	Organic acids and derivatives	Carboxylic acids and derivatives	#N/A	#N/A	not identified	1	Octaethylene glycol	HMDB0094680	Organic oxygen compounds	not identified	not identified	not identified	2	Compound_III(S);(4-{4-[2-(gamma-L-Glutamylamino)ethyl]phenoxymethyl}furan-2-yl)methanamine	C06495;C21070
feature4502	1.12991	9.09455	2.19433	0.0296969	0.244179	-3.75383	1	0	not identified	not identified	not identified	not identified	#N/A	not identified	1	7,8-Dehydro-beta-micropteroxanthin	HMDB0038506	Lipids and lipid-like molecules	not identified	not identified	not identified	0	not identified	not identified
feature4550	-0.569797	10.5772	-1.15069	0.251629	0.616067	-5.36921	1	0	not identified	not identified	not identified	not identified	#N/A	not identified	6	Galbanic acid;Armillaribin;Mammea C/AB cyclo D;Asacoumarin A;5-Hydroxy-8,8-dimethyl-6-(3-methyl-1-oxobutyl)-4-pentyl-2H,8H-benzo[1,2-b:3,4-b']dipyran-2-one;Kamolonol	HMDB0030163;HMDB0031672;HMDB0033881;HMDB0033972;HMDB0034142;HMDB0039036	Lipids and lipid-like molecules;Lipids and lipid-like molecules;Phenylpropanoids and polyketides;Lipids and lipid-like molecules;Phenylpropanoids and polyketides;Phenylpropanoids and polyketides	-;-;-;-;-;-	-;-;-;-;-;-	4220856;-;-;-;-;-	1	Jadomycin_A	C18680
feature4864	0.967609	14.6765	2.02089	0.0450091	0.296022	-4.089	1	0	not identified	not identified	not identified	not identified	#N/A	not identified	1	PE(P-16:0e/0:0)	HMDB0011152	Lipids and lipid-like molecules	not identified	not identified	42607469	0	not identified	not identified
feature4883	-2.20022	10.3965	-5.02696	1.35801e-06	0.0013828	5.01581	1	0	not identified	not identified	not identified	not identified	#N/A	not identified	8	Coffeasterene;12,14-Octacosanedione;11,13-Octacosanedione;10,12-Octacosanedione;8,10-Octacosanedione;7,9-Octacosanedione;6,8-Octacosanedione;5,7-Octacosanedione	HMDB0033823;HMDB0035538;HMDB0035539;HMDB0035540;HMDB0035541;HMDB0035542;HMDB0035543;HMDB0035544	Lipids and lipid-like molecules;Organic oxygen compounds;Organic oxygen compounds;Organic oxygen compounds;Organic oxygen compounds;Organic oxygen compounds;Organic oxygen compounds;Organic oxygen compounds	-;-;-;-;-;-;-;-	-;-;-;-;-;-;-;-	-;-;-;-;-;-;-;-	1	Decyl_oleate	C20365
feature5119	-1.01988	13.162	-2.20362	0.0290231	0.241288	-3.73515	1	1	Acylcarnitine 22:2	Lipids and lipid-like molecules	Fatty Acyls	not identified	C02301	LMFA07070012	2	6-Deoxohomodolichosterone;(3beta,22R,23R,24S)-3,22,23-Trihydroxystigmastan-6-one	HMDB0034430;HMDB0039713	Lipids and lipid-like molecules;Lipids and lipid-like molecules	-;-	-;-	-;-	0	not identified	not identified
feature5766	-0.779748	11.4151	-1.64738	0.101502	0.426098	-4.72158	1	0	not identified	not identified	not identified	not identified	#N/A	not identified	1	Streptomycin	HMDB0015214	Organic oxygen compounds	C00413	not identified	19649	1	Streptomycin	C00413
feature6080	0.924042	11.2604	1.88227	0.0616697	0.34277	-4.33811	1	0	not identified	not identified	not identified	not identified	#N/A	not identified	1	Kuwanon V	HMDB0030115	Phenylpropanoids and polyketides	not identified	not identified	not identified	0	not identified	not identified
feature6099	-2.3757	12.0838	-5.80738	3.4716e-08	0.000126644	8.33487	1	0	not identified	not identified	not identified	not identified	#N/A	not identified	2	Hexyl heptanoate;Kanokoside C	HMDB0032326;HMDB0035305	Organoheterocyclic compounds;Organooxygen compounds	-;-	-;-	11479216;-	3	Penitrem_A;Pennigritrem;Kanokoside_C	C20070;C20599;C17430
feature6335	-1.24028	8.98908	-2.62422	0.00955155	0.148675	-2.8129	1	0	not identified	not identified	not identified	not identified	#N/A	not identified	2	Pitheduloside B;Elatoside E	HMDB0034865;HMDB0040852	Lipids and lipid-like molecules;Lipids and lipid-like molecules	-;-	-;-	-;-	0	not identified	not identified
feature6982	-0.933103	8.75872	-1.80433	0.0731177	0.367803	-4.47077	1	0	not identified	not identified	not identified	not identified	#N/A	not identified	27	Ibuprofen;Eremopetasinorone A;Benzyl hexanoate;(E)-6-Methyl-6-(5-methyl-2-furanyl)-3-hepten-2-one;2-Phenylpropyl butyrate;2-Phenylpropyl isobutyrate;3-Phenylpropyl 2-methylpropanoate;3-Acetoxy-3-methyl-1-phenylbutane;3-Methylbutyl phenylacetate;2-Phenylethyl pentanoate;2-Phenylethyl 3-methylbutanoate;xi-8,9-Dehydrotheaspirone;2,4,6-Trimethyl-4-phenyl-1,3-dioxane;Methyl 4-tert-butylphenylacetate;1…	HMDB0001925;HMDB0029669;HMDB0032176;HMDB0033196;HMDB0034469;HMDB0034470;HMDB0034472;HMDB0034556;HMDB0035008;HMDB0035016;HMDB0035017;HMDB0035181;HMDB0036025;HMDB0036240;HMDB0036386;HMDB0036391;HMDB0037194;HMDB0037604;HMDB0037623;HMDB0037720;HMDB0038605;HMDB0039101;HMDB0040431;HMDB0132932;HMDB0132940;HMDB0015334;HMDB0015345	Phenylpropanoids and polyketides;Organic oxygen compounds;Benzenoids;Organoheterocyclic compounds;Lipids and lipid-like molecules;Benzenoids;Benzenoids;Benzenoids;Benzenoids;Lipids and lipid-like molecules;Lipids and lipid-like molecules;Organic oxygen compounds;Organoheterocyclic compounds;Benzenoids;Benzenoids;Benzenoids;Lipids and lipid-like molecules;Organic oxygen compounds;Benzenoids;Lipids…	C01588;-;-;-;-;-;C02008;-;-;-;-;-;-;-;-;-;-;-;-;-;-;-;C14716;-;-;-;C07915	CARBOXYPHENYLAMINO-DEOXYRIBULOSE-P;-;-;-;-;-;-;-;-;-;-;-;-;-;-;-;-;-;-;-;-;-;-;-;-;-;-	3672;-;23367;21767560;576263;576240;7662;7633;7600;81964;8792;44147198;107381;605629;61447;19857768;62469;-;11830590;520148;98492;10398072;23235;-;-;39147;31477	3	Ibuprofen;Plastoquinol-1;Metipranolol	C01588;C02185;C07915
feature7296	1.82856	11.3577	3.27573	0.00129977	0.0592695	-1.10028	1	0	not identified	not identified	not identified	not identified	#N/A	not identified	2	L-Menthyl acetoacetate;Neostigmine	HMDB0032369;HMDB0015472	Lipids and lipid-like molecules;Benzenoids	-;C07258	-;-	43045;4456	1	Neostigmine	C07258
feature7315	-1.90951	13.4215	-4.88711	2.52691e-06	0.00203603	4.45572	1	0	not identified	not identified	not identified	not identified	#N/A	not identified	2	(2S)-2-amino-3-(4-hydroxy-3-methoxyphenyl)-2-methylpropanoic acid;Cytokinin B	HMDB0142154;HMDB0039238	Phenylpropanoids and polyketides;Organoheterocyclic compounds	-;C11263	-;-	-;62389	1	6-Benzylaminopurine	C11263
feature7551	-0.22497	10.0989	-0.555488	0.57936	0.843042	-5.8463	1	0	not identified	not identified	not identified	not identified	#N/A	not identified	0	not identified	not identified	not identified	not identified	not identified	not identified	1	Dimepiperate	C14571
feature8198	-0.920757	10.5191	-1.99742	0.0475262	0.301316	-4.13236	1	0	not identified	not identified	not identified	not identified	#N/A	not identified	2	Arginyl-Phenylalanine;Phenylalanyl-Arginine	HMDB0028716;HMDB0028989	Organic acids and derivatives;Organic acids and derivatives	-;-	-;-	-;-	1	Balfourodinium	C10648
feature8512	1.53406	9.83076	2.74269	0.00681019	0.129502	-2.52666	1	0	not identified	not identified	not identified	not identified	#N/A	not identified	7	Inosinic acid;Inosine 2'-phosphate;2-(2,5-dihydroxy-4-methoxyphenyl)-3,5,6,7-tetrahydroxy-4H-chromen-4-one;3,5,7-trihydroxy-6-methoxy-2-(3,4,5-trihydroxyphenyl)-4H-chromen-4-one;3,5,7-trihydroxy-6-methoxy-2-(2,3,4-trihydroxyphenyl)-4H-chromen-4-one;3,5,7-trihydroxy-6-methoxy-2-(2,4,5-trihydroxyphenyl)-4H-chromen-4-one;4''-Methyl-6''-(3,4-dihydroxy-E-cinnamoyl)isoorientin	HMDB0000175;HMDB0011681;HMDB0129456;HMDB0131883;HMDB0131884;HMDB0131885;HMDB0033005	Nucleosides, nucleotides, and analogues;Organic oxygen compounds;Phenylpropanoids and polyketides;Phenylpropanoids and polyketides;Phenylpropanoids and polyketides;Phenylpropanoids and polyketides;Phenylpropanoids and polyketides	C00130;-;-;-;-;-;-	IMP;-;-;-;-;-;-	8582;18601915;-;-;-;-;-	1	IMP	C00130
feature8531	-2.43356	11.0708	-5.85792	2.70783e-08	0.000126644	8.56032	1	0	not identified	not identified	not identified	not identified	#N/A	not identified	0	not identified	not identified	not identified	not identified	not identified	not identified	2	Fenpropathrin;1-Dehydro-9-fluoro-11-oxotestololactone	C18411;C15387
feature8767	-0.341187	12.78	-0.812564	0.417712	0.746236	-5.6807	1	0	not identified	not identified	not identified	not identified	#N/A	not identified	12	1-(4-hydroxy-3-methoxyphenyl)-3-(5-methoxy-2,2-dimethyl-2H-chromen-6-yl)propan-1-one;2',4-Dihydroxy-4',6'-dimethoxy-3'-prenylchalcone;9-Hydroxy-4-(3,7-dimethyl-2,6-octadienyloxy)-psoralen;Kanzonol P;Dehydroepiandrosterone sulfate;Testosterone sulfate;Epitestosterone sulfate;(2S)-2-Butanol O-[b-D-Apiofuranosyl-(1->6)-b-D-glucopyranoside];Lomefloxacin;Medicagenic acid 3-O-beta-D-glucoside;Phytolacc…	HMDB0125890;HMDB0038815;HMDB0039057;HMDB0041193;HMDB0001032;HMDB0002833;HMDB0013230;HMDB0041255;HMDB0015113;HMDB0034552;HMDB0034636;HMDB0041347	Phenylpropanoids and polyketides;Phenylpropanoids and polyketides;Phenylpropanoids and polyketides;Phenylpropanoids and polyketides;Lipids and lipid-like molecules;Lipids and lipid-like molecules;Lipids and lipid-like molecules;Organic oxygen compounds;Organoheterocyclic compounds;Lipids and lipid-like molecules;Lipids and lipid-like molecules;Lipids and lipid-like molecules	-;-;-;-;C04555;-;-;-;C07078;-;-;-	-;CPD-7122;-;-;DEHYDRO-EPIANDROSTERONE-SULFATE;-;-;-;-;-;-;-	-;10959555;6440422;-;12594;119207;53481658;-;3948;-;5070782;-	4	4,4-Bis[4-(acetyloxy)phenyl]3-hexanone;Dehydroepiandrosterone_sulfate;Lomefloxacin;Phytolaccoside_B	C15145;C04555;C07078;C08968
feature9334	1.35543	11.4677	2.81222	0.0055554	0.116844	-2.35336	1	0	not identified	not identified	not identified	not identified	#N/A	not identified	6	1,3,8-Trihydroxy-4-methyl-2,7-diprenylxanthone;Triamcinolone;cis-3-Hexenyl b-primeveroside;Oleanolic acid 3-[glucosyl-(1->4)-xyloside];28-Glucosyloleanolic acid 3-arabinoside;Ursolic acid 3-[glucosyl-(1->4)-xyloside]	HMDB0037298;HMDB0014758;HMDB0031690;HMDB0036357;HMDB0036963;HMDB0041233	Organoheterocyclic compounds;Lipids and lipid-like molecules;Lipids and lipid-like molecules;Lipids and lipid-like molecules;Lipids and lipid-like molecules;Lipids and lipid-like molecules	-;-;-;-;-;-	-;-;-;-;-;-	-;31307;-;-;-;-	1	alpha-Hederin	C08954
feature9414	-0.589263	12.0907	-1.35212	0.178303	0.538935	-5.13358	1	0	not identified	not identified	not identified	not identified	#N/A	not identified	0	not identified	not identified	not identified	not identified	not identified	not identified	3	Fluorometholone_17-acetate;Descinolone_acetonide;17beta-Hydroxy-4-mercaptoandrost-4-en-3-one_4-acetate_17-propionate	C14629;C14653;C15180
feature9728	0.825817	14.9397	1.66265	0.0983997	0.419511	-4.69815	1	1	3a,7a,12a-Trihydroxy-5b-cholestanoic acid	Lipids and lipid-like molecules	Sterol Lipids	HMDB0003873	C04722	not identified	62	3alpha,7alpha,12alpha,24(S)-tetrahydroxy-5beta-cholestan-27-al;Coprocholic acid;3a,7a,12a-Trihydroxy-5b-cholestanoic acid;3alpha,7alpha,12alpha,25-Tetrahydroxy-5beta-cholestane-24-one;15-Oleoylsolamin;TG(15:0/20:3(5Z,8Z,11Z)/15:0);TG(15:0/20:3n6/15:0);TG(16:0/18:3(6Z,9Z,12Z)/16:0);TG(16:0/18:3(9Z,12Z,15Z)/16:0);TG(14:1(9Z)/22:1(13Z)/14:1(9Z));TG(16:1(9Z)/18:1(11Z)/16:1(9Z));TG(16:1(9Z)/18:1(9Z)/1…	HMDB0062206;HMDB0000601;HMDB0003873;HMDB0060137;HMDB0036342;HMDB0043308;HMDB0043482;HMDB0044277;HMDB0044473;HMDB0048023;HMDB0048611;HMDB0048633;HMDB0049219;HMDB0049841;HMDB0005379;HMDB0005433;HMDB0010417;HMDB0010436;HMDB0010449;HMDB0042133;HMDB0042139;HMDB0042167;HMDB0042174;HMDB0042291;HMDB0042318;HMDB0042346;HMDB0042376;HMDB0042423;HMDB0042520;HMDB0042521;HMDB0042544;HMDB0042579;HMDB0042603;HMD…	Lipids and lipid-like molecules;Lipids and lipid-like molecules;Lipids and lipid-like molecules;Lipids and lipid-like molecules;Lipids and lipid-like molecules;Lipids and lipid-like molecules;Lipids and lipid-like molecules;Lipids and lipid-like molecules;Lipids and lipid-like molecules;Lipids and lipid-like molecules;Lipids and lipid-like molecules;Lipids and lipid-like molecules;Lipids and lipi…	-;-;C04722;-;-;-;-;-;-;-;-;-;-;-;C00422;C00422;-;-;-;-;-;-;-;-;-;-;-;-;-;-;-;-;-;-;-;-;-;-;-;-;-;-;-;-;-;-;-;-;-;-;-;-;-;-;-;-;-;-;-;-;-;-	-;-;CPD-1836;-;-;-;-;-;-;-;-;-;-;-;Triacylglycerols;Triacylglycerols;-;-;-;-;-;-;-;-;-;-;-;-;-;-;-;-;-;-;-;-;-;-;-;-;-;-;-;-;-;-;-;-;-;-;-;-;-;-;-;-;-;-;-;-;-;-	56927976;122312;23657849;-;-;-;-;-;-;-;-;-;-;-;9544021;25240357;25240358;53480500;53480513;-;-;-;-;-;-;-;-;-;-;-;-;-;-;-;-;-;-;-;-;-;-;-;-;-;-;-;-;-;-;-;-;-;-;-;-;-;-;-;-;-;-;-	1	3alpha,7alpha,12alpha-Trihydroxy-5beta-cholestanoate	C04722
feature9747	-2.07246	14.4645	-4.26964	3.39606e-05	0.010899	2.12268	1	0	not identified	not identified	not identified	not identified	#N/A	not identified	0	not identified	not identified	not identified	not identified	not identified	not identified	1	17beta-Acetyl-1,2,3,4,6alpha,7alpha,10,12,13,14alpha,16,17-dodecahydro-3beta-hydroxy-10beta,13beta-dimethyl-5beta,8beta-etheno-15H-cyclopenta[a]phenanthrene-6,7-dicarboxylic_anhydride_acetate	C15461
feature9983	-0.825383	12.0853	-1.72656	0.0862352	0.397706	-4.59779	1	0	not identified	not identified	not identified	not identified	#N/A	not identified	0	not identified	not identified	not identified	not identified	not identified	not identified	2	2'-Dehydrokanamycin_A;6'-Oxokanamycin_C	C20509;C21252
feature10468	-2.2153	10.3203	-4.49215	1.36905e-05	0.0068104	2.9362	1	0	not identified	not identified	not identified	not identified	#N/A	not identified	5	6-{[3,5-dihydroxy-2-(3-hydroxy-2,2-dimethyl-3,4-dihydro-2H-1-benzopyran-6-yl)-4-oxo-4H-chromen-7-yl]oxy}-3,4,5-trihydroxyoxane-2-carboxylic acid;6-{[3,7-dihydroxy-2-(3-hydroxy-2,2-dimethyl-3,4-dihydro-2H-1-benzopyran-6-yl)-4-oxo-4H-chromen-5-yl]oxy}-3,4,5-trihydroxyoxane-2-carboxylic acid;6-{[5,7-dihydroxy-2-(3-hydroxy-2,2-dimethyl-3,4-dihydro-2H-1-benzopyran-6-yl)-4-oxo-4H-chromen-3-yl]oxy}-3,4,…	HMDB0126012;HMDB0126013;HMDB0126014;HMDB0030641;HMDB0039083	Phenylpropanoids and polyketides;Phenylpropanoids and polyketides;Phenylpropanoids and polyketides;Phenylpropanoids and polyketides;Phenylpropanoids and polyketides	-;-;-;-;-	-;-;-;-;-	-;-;-;-;25203699	0	not identified	not identified
feature10630	-0.902023	14.1498	-1.9802	0.0494479	0.306085	-4.16387	1	0	not identified	not identified	not identified	not identified	#N/A	not identified	2	Ganglioside GM3 (d18:1/12:0);Rifapentine	HMDB0004842;HMDB0015332	Lipids and lipid-like molecules;Organoheterocyclic compounds	C04730;C08059	ACETYLNEURAMINYL-ETCETERA-GLUCOS;-	20057283;-	2	Euphornin;Rifapentine	C19991;C08059
feature10944	1.18682	14.4478	2.35331	0.0198599	0.202749	-3.42397	1	1	Succinic anhydride	Organoheterocyclic compounds	Oxolanes	HMDB0032523	C19524	not identified	7	3-methoxy-3-oxopropanoic acid;Methylmalonic acid;Succinic acid;Erythrono-1,4-lactone;Threonolactone;4-Hydroxy-2-oxobutanoic acid;xi-3-Hydroxy-2-oxobutanoic acid	HMDB0130020;HMDB0000202;HMDB0000254;HMDB0000349;HMDB0000940;HMDB0031204;HMDB0039324	Organic acids and derivatives;Organic acids and derivatives;Organic acids and derivatives;Organoheterocyclic compounds;Organoheterocyclic compounds;Organic acids and derivatives;Organic acids and derivatives	-;C02170;C00042;-;-;-;-	-;-;SUC;CPD-8574;-;-;-	-;487;1110;5325915;2724794;11963036;188958	3	Succinate;Methylmalonate;Methyl_oxalate	C00042;C02170;C10900

## Sheet: 29
	mod29.logFC	mod29.AveExpr	mod29.t	mod29.P.Value	mod29.adj.P.Val	mod29.B	mod29.IsAnnotated	mod29.IsMS2ident	mod29.MS2Metabolite	mod29.MS2superclass	mod29.MS2class	mod29.MS2hmd	mod29.MS2kegg	mod29.MS2lipidmaps	mod29.NumberMS1hmdb	mod29.MS1hmdbName	mod29.MS1hmdbID	mod29.MS1hmdbSuperClass	mod29.MS1hmdbTokegg	mod29.MS1hmdbTobiocyc	mod29.MS1hmdbTopubchem	mod29.NumberMS1kegg	mod29.MS1keggName	mod29.MS1keggID
feature310	-0.403905	10.8414	-1.02913	0.305021	0.660365	-5.49338	1	0	not identified	not identified	not identified	not identified	#N/A	not identified	3	Indole-5,6-quinone;Agrocybin;1H-Indole-2,3-dione	HMDB0006779;HMDB0030481;HMDB0061933	Organoheterocyclic compounds;Organic acids and derivatives;Organoheterocyclic compounds	C05579;-;C11129	-;-;ISATIN	440728;11004;7054	2	Indole-5,6-quinone;Isatin	C05579;C11129
feature1133	-0.6112	13.4149	-1.3524	0.178212	0.538935	-5.13322	1	1	Zerumbone	Lipids and lipid-like molecules	Prenol lipids	HMDB0036667	C20262	not identified	33	Nookatone;(5alpha,10alpha)-3,7(11)-Eudesmadien-2-one;(5beta,7beta,10beta)-3,11-Eudesmadien-2-one;beta-Sinensal;Solavetivone;Patchoulenone;Valerenal;Furanoeremophilane;Dendrolasin;1,3,5-Bisabolatrien-10-one;(E)-10,11-Dihydro-alpha-atlantone;Zerumbone;beta-Santalal;Vulgarone A;Mustakone;alpha-Santalal;alpha-Turmerone;(+)-4,11-Eudesmadien-3-one;Curlone;Vulgarone B;beta-Atlantone;Xanthorrhizol;Calamu…	HMDB0013687;HMDB0035081;HMDB0035082;HMDB0035643;HMDB0035657;HMDB0035747;HMDB0035786;HMDB0035835;HMDB0036071;HMDB0036109;HMDB0036201;HMDB0036667;HMDB0036718;HMDB0036733;HMDB0036797;HMDB0036813;HMDB0037000;HMDB0037061;HMDB0037068;HMDB0038164;HMDB0038187;HMDB0038195;HMDB0038200;HMDB0038201;HMDB0038215;HMDB0038511;HMDB0039637;HMDB0040686;HMDB0013693;HMDB0036443;HMDB0094674;HMDB0134121;HMDB0134122	Lipids and lipid-like molecules;Lipids and lipid-like molecules;Lipids and lipid-like molecules;Lipids and lipid-like molecules;Lipids and lipid-like molecules;Lipids and lipid-like molecules;Lipids and lipid-like molecules;Lipids and lipid-like molecules;Lipids and lipid-like molecules;Lipids and lipid-like molecules;Lipids and lipid-like molecules;Lipids and lipid-like molecules;Lipids and lipi…	-;-;-;-;-;-;-;C09685;C16779;-;-;-;-;-;-;-;-;-;-;-;-;-;-;-;C09729;-;-;-;C09729;C17501;-;-;-	-;-;-;-;-;-;-;-;-;-;-;-;-;-;-;-;-;-;-;-;-;-;-;-;-;-;-;-;-;-;-;-;-	20797;-;565648;24976875;521550;5320424;-;5317426;5316534;-;12299866;5372142;-;-;-;5321103;14632996;273568;196216;530428;-;520468;-;-;0;5315469;519762;-;5281534;0;-;-;-	17	alpha-Sinensal;beta-Sinensal;Solavetivone;alpha-Vetivone;beta-Vetivone;(+)-8-Hydroxycalamenene;Dendrolasin;Germacrone;alpha-Cyperone;Turmerone;Cyperotundone;Nootkatone;Albaflavenone;Germacra-1(10),4,11(13)-trien-12-al;Pentalen-13-al;Zerumbone;Artemisinic_aldehyde	C09729;C09730;C09737;C09744;C09745;C09938;C16779;C16966;C17090;C17494;C17501;C17914;C17954;C19677;C19939;C20262;C20308
feature1408	0.562505	10.3523	1.35743	0.176613	0.536704	-5.12686	1	0	not identified	not identified	not identified	not identified	#N/A	not identified	3	2,2,4,4,-Tetramethyl-6-(1-oxopropyl)-1,3,5-cyclohexanetrione;1,2,3,4-Tetramethoxy-5-(2-propenyl)benzene;2-Hexenoylcholine	HMDB0033191;HMDB0034046;HMDB0013162	Lipids and lipid-like molecules;Benzenoids;Organic nitrogen compounds	-;-;-	-;-;-	-;617233;22155829	1	3-[(3aS,4S,7aS)-7a-Methyl-1,5-dioxo-octahydro-1H-inden-4-yl]propanoate	C20199
feature1526	-1.37402	12.4541	-2.48965	0.0138401	0.172209	-3.12407	1	0	not identified	not identified	not identified	not identified	#N/A	not identified	3	N1,N8-Diacetylspermidine;3-[[5-Methyl-2-(1-methylethyl)cyclohexyl]oxy]-1,2-propanediol;3-hydroxytridecanoic acid	HMDB0041947;HMDB0036133;HMDB0061655	Organic acids and derivatives;Lipids and lipid-like molecules;Lipids and lipid-like molecules	-;-;-	CPD-11585;-;-	44237220;5362595;-	0	not identified	not identified
feature2349	-0.056986	12.502	-0.116303	0.907563	0.973857	-5.98553	1	0	not identified	not identified	not identified	not identified	#N/A	not identified	1	D-Erythroascorbic acid 1'-a-D-xylopyranoside	HMDB0033626	Organic oxygen compounds	not identified	not identified	not identified	0	not identified	not identified
feature2593	-0.865317	14.1256	-2.21588	0.0281542	0.237563	-3.71038	1	1	Mestranol	Lipids and lipid-like molecules	Sterol Lipids	HMDB0015446	C07618	not identified	3	Mestranol;Gestodene;Menaquinol	HMDB0015446;HMDB0015668;HMDB0060487	Lipids and lipid-like molecules;Lipids and lipid-like molecules;Lipids and lipid-like molecules	C07618;-;-	-;-;-	6291;3033968;0	2	Cannabinol;Mestranol	C07580;C07618
feature2624	0.124843	11.1646	0.270599	0.787058	0.932103	-5.95733	1	0	not identified	not identified	not identified	not identified	#N/A	not identified	11	Phenylalanylphenylalanine;Chloropanaxydiol;Procaterol;Nandrolone;1-Phenyl-1,3-dodecanedione;(10Z,14E,16E)-10,14,16-Octadecatrien-12-ynoic acid;Rhodinyl phenylacetate;Citronellyl alpha-toluate;Norfluoxetine;3-hydroxy-1-methyl-4,5-diphenylpiperidine-2,6-dione;7-Hydroxyheptaphylline	HMDB0013302;HMDB0032676;HMDB0015453;HMDB0002725;HMDB0035579;HMDB0035963;HMDB0037191;HMDB0037230;HMDB0060551;HMDB0134789;HMDB0041245	Organic acids and derivatives;Organohalogen compounds;Organoheterocyclic compounds;Lipids and lipid-like molecules;Benzenoids;Lipids and lipid-like molecules;Lipids and lipid-like molecules;Lipids and lipid-like molecules;Benzenoids;Phenylpropanoids and polyketides;Organoheterocyclic compounds	-;-;-;C07254;-;-;-;-;-;-;-	-;-;-;-;-;-;-;-;-;-;-	65104;130756;688561;9904;10039032;10731060;61521;8767;-;-;15767846	9	Nandrolone;Cinmethylin;17beta-Hydroxyestr-5(10)-en-3-one;Empenthrin;Mecambrine;(+)-Mecambroline;Pukateine;Xylopine;Japonine	C07254;C10903;C15257;C18524;C09588;C09589;C09613;C09670;C10699
feature2742	0.252309	11.2222	0.570544	0.569133	0.838265	-5.83831	1	0	not identified	not identified	not identified	not identified	#N/A	not identified	15	Palmitoleoyl Ethanolamide;Eicosapentaenoic acid;Retinyl ester;Methyltestosterone;8,15-Isopimaradien-18-oic acid;Siderone;Yucalexin B14;Yucalexin A16;8(17),12-Labdadiene-15,16-dial;Isopimaric acid;Cascarillone;8,13-Abietadien-18-oic acid;(ent-15beta,16beta)-15,16-Epoxy-3-kauranone;ent-8(17),13(16),14-Labdatrien-18-oic acid;Methenolone	HMDB0013648;HMDB0001999;HMDB0003598;HMDB0015655;HMDB0035692;HMDB0036703;HMDB0036709;HMDB0036775;HMDB0036805;HMDB0036811;HMDB0036826;HMDB0038172;HMDB0038687;HMDB0039486;HMDB0041928	Organic nitrogen compounds;Lipids and lipid-like molecules;Lipids and lipid-like molecules;Lipids and lipid-like molecules;Lipids and lipid-like molecules;Lipids and lipid-like molecules;Lipids and lipid-like molecules;Lipids and lipid-like molecules;Lipids and lipid-like molecules;Lipids and lipid-like molecules;Lipids and lipid-like molecules;Lipids and lipid-like molecules;Lipids and lipid-lik…	-;C06428;C02075;C07198;-;-;-;-;-;C09118;-;C12077;-;-;-	-;CPD-6941;CPD-437;-;-;-;-;-;-;-;-;-;-;-;-	9835868;446284;5460164;6010;-;-;-;-;9904510;267302;-;16040;-;-;3037705	31	3-Ketosphingosine;Cassine;Spiroxamine;Abietate;(5Z,8Z,11Z,14Z,17Z)-Icosapentaenoic_acid;Methyltestosterone;Isopimaric_acid;Oryzalexin_A;(+)-Pimaric_acid;Kaur-16-en-18-oic_acid;Levopimaric_acid;Neoabietic_acid;Palustric_acid;(5Z,7E,9E,14Z,17Z)-Eicosapentaenoic_acid;Mibolerone;Stenbolone;17beta-Hydroxy-7alpha-methylandrost-4-en-3-one;17beta-Hydroxy-6beta-methylandrost-4-en-3-one;17-Hydroxy-19-nor-1…	C06121;C10136;C11124;C06087;C06428;C07198;C09118;C09148;C09159;C11874;C11888;C11889;C12077;C12083;C14255;C14490;C14588;C14890;C15003;C15008;C15017;C15036;C15070;C15184;C15188;C15259;C15318;C15412;C15460;C20149;C20208
feature3565	-0.839433	13.4383	-1.45943	0.146466	0.495036	-4.99295	1	1	11,15-Dioxo-9S-hydroxy-5Z-prostenoic acid	not identified	not identified	#N/A	#N/A	not identified	0	not identified	not identified	not identified	not identified	not identified	not identified	0	not identified	not identified
feature3840	0.319563	12.12	0.773187	0.440587	0.758619	-5.71007	1	0	not identified	not identified	not identified	not identified	#N/A	not identified	0	not identified	not identified	not identified	not identified	not identified	not identified	1	Propantheline_chloride	C11762
feature3958	-0.117424	11.2483	-0.199707	0.841971	0.952603	-5.97308	1	0	not identified	not identified	not identified	not identified	#N/A	not identified	1	Pipereicosalidine	HMDB0039738	Organoheterocyclic compounds	not identified	not identified	not identified	0	not identified	not identified
feature4722	0.215949	11.3095	0.517859	0.605294	0.856995	-5.86534	1	0	not identified	not identified	not identified	not identified	#N/A	not identified	36	3-(4-hydroxyphenyl)-1-[2,4,6-trihydroxy-3-(4-hydroxy-3-methylbut-2-en-1-yl)-5-(3-methylbut-2-en-1-yl)phenyl]propan-1-one;3-(4-hydroxyphenyl)-1-{2,4,6-trihydroxy-3-[(2E)-4-hydroxy-3-methylbut-2-en-1-yl]-5-(3-methylbut-2-en-1-yl)phenyl}propan-1-one;3-hydroxy-3-(4-hydroxyphenyl)-1-[2,4,6-trihydroxy-3,5-bis(3-methylbut-2-en-1-yl)phenyl]propan-1-one;1-{3-[(3,3-dimethyloxiran-2-yl)methyl]-2,4,6-trihydr…	HMDB0133040;HMDB0133041;HMDB0133042;HMDB0133043;HMDB0133044;HMDB0133074;HMDB0133075;HMDB0133076;HMDB0133077;HMDB0133078;HMDB0133079;HMDB0133080;HMDB0133081;HMDB0133082;HMDB0133083;HMDB0133112;HMDB0133183;HMDB0133184;HMDB0133185;HMDB0133186;HMDB0133187;HMDB0133188;HMDB0133189;HMDB0134154;HMDB0134738;HMDB0134952;HMDB0134953;HMDB0134954;HMDB0134955;HMDB0134956;HMDB0134957;HMDB0134958;HMDB0134959;HMD…	Phenylpropanoids and polyketides;Phenylpropanoids and polyketides;Phenylpropanoids and polyketides;Phenylpropanoids and polyketides;Phenylpropanoids and polyketides;Phenylpropanoids and polyketides;Phenylpropanoids and polyketides;Phenylpropanoids and polyketides;Phenylpropanoids and polyketides;Phenylpropanoids and polyketides;Phenylpropanoids and polyketides;Phenylpropanoids and polyketides;Phe…	-;-;-;-;-;-;-;-;-;-;-;-;-;-;-;-;-;-;-;-;-;-;-;-;-;-;-;-;-;-;-;-;-;-;-;-	-;-;-;-;-;-;-;-;-;-;-;-;-;-;-;-;-;-;-;-;-;-;-;-;-;-;-;-;-;-;-;-;-;-;-;-	-;-;-;-;-;-;-;-;-;-;-;-;-;-;-;-;-;-;-;-;-;-;-;-;-;-;-;-;-;-;-;-;-;-;-;5320347	2	Nigakihemiacetal_A;Coleonol	C08772;C09076
feature4781	-0.291251	16.0469	-0.611751	0.541597	0.824269	-5.81534	1	0	not identified	not identified	not identified	not identified	#N/A	not identified	9	Sintaxanthin;(22Alpha)-hydroxy-campest-4-en-3-one;4alpha-Formyl-5alpha-cholesta-8-en-3beta-ol;4Alpha-hydroxymethyl-5alpha-cholesta-8,24-dien-3beta-ol;Ergostane-3,6-dione;Stenocereol;1-Phenyl-1,3-docosanedione;(3beta,5alpha,7alpha)-14-Methylcholesta-9(11),24-diene-3,7-diol;4伪-hydroxymethyl-5伪-cholesta-8,24-dien-3尾-ol	HMDB0035640;HMDB0012113;HMDB0012169;HMDB0012172;HMDB0032004;HMDB0034329;HMDB0035586;HMDB0041111;HMDB0062392	Lipids and lipid-like molecules;Lipids and lipid-like molecules;Lipids and lipid-like molecules;Lipids and lipid-like molecules;Lipids and lipid-like molecules;Lipids and lipid-like molecules;Organic oxygen compounds;Lipids and lipid-like molecules;Lipids and lipid-like molecules	-;-;-;-;-;-;-;-;-	-;CPD-3945;CPD-8618;CPD-4579;-;-;-;-;CPD-4579	-;25201842;25200885;25202625;-;-;-;-;22298940	3	5alpha-Ergosta-7,22-diene-3beta,5-diol;22alpha-Hydroxy-campest-4-en-3-one;Paspaline_B	C04416;C15796;C20587
feature5056	0.151995	12.8	0.32246	0.747538	0.918771	-5.94281	1	1	Acylcarnitine 22:5	Lipids and lipid-like molecules	Fatty Acyls	HMDB06321;HMDB06496	C02301	LMFA07070061;LMFA07070058;LMFA07070023	3	Docosa-4,7,10,13,16-pentaenoyl carnitine;Clupanodonyl carnitine;23-Acetoxysoladulcidine	HMDB0006321;HMDB0006496;HMDB0031402	Lipids and lipid-like molecules;Lipids and lipid-like molecules;Lipids and lipid-like molecules	-;-;-	-;-;-	53477825;53477839;-	1	Callystatin_A	C16891
feature5174	-0.218318	10.7522	-0.465318	0.642355	0.87535	-5.8897	1	0	not identified	not identified	not identified	not identified	#N/A	not identified	3	3,17-Androstanediol glucuronide;3-alpha-Androstanediol glucuronide;17-Hydroxyandrostane-3-glucuronide	HMDB0010321;HMDB0010339;HMDB0010359	Lipids and lipid-like molecules;Lipids and lipid-like molecules;Lipids and lipid-like molecules	-;-;-	Beta-D-Glucuronides;Beta-D-Glucuronides;Beta-D-Glucuronides	3034755;53480451;53480454	1	Novamethymycin	C20741
feature5997	-0.431889	9.45255	-0.890642	0.374499	0.713802	-5.61819	1	0	not identified	not identified	not identified	not identified	#N/A	not identified	1	24-Acetyl- 25-cinnamoylvulgaroside	HMDB0041368	Lipids and lipid-like molecules	not identified	not identified	not identified	0	not identified	not identified
feature6241	-0.752411	10.1379	-1.69577	0.0919332	0.409912	-4.64659	1	0	not identified	not identified	not identified	not identified	#N/A	not identified	16	PE(14:0/22:6(4Z,7Z,10Z,13Z,16Z,19Z));PE(14:1(9Z)/22:5(4Z,7Z,10Z,13Z,16Z));PE(14:1(9Z)/22:5(7Z,10Z,13Z,16Z,19Z));PE(16:1(9Z)/20:5(5Z,8Z,11Z,14Z,17Z));PE(18:2(9Z,12Z)/18:4(6Z,9Z,12Z,15Z));PE(18:3(6Z,9Z,12Z)/18:3(6Z,9Z,12Z));PE(18:3(6Z,9Z,12Z)/18:3(9Z,12Z,15Z));PE(18:3(9Z,12Z,15Z)/18:3(6Z,9Z,12Z));PE(18:3(9Z,12Z,15Z)/18:3(9Z,12Z,15Z));PE(18:4(6Z,9Z,12Z,15Z)/18:2(9Z,12Z));PE(20:5(5Z,8Z,11Z,14Z,17Z)/1…	HMDB0008847;HMDB0008878;HMDB0008879;HMDB0008972;HMDB0009096;HMDB0009127;HMDB0009128;HMDB0009160;HMDB0009161;HMDB0009192;HMDB0009452;HMDB0009614;HMDB0009647;HMDB0009679;HMDB0113909;HMDB0114382	Lipids and lipid-like molecules;Lipids and lipid-like molecules;Lipids and lipid-like molecules;Lipids and lipid-like molecules;Lipids and lipid-like molecules;Lipids and lipid-like molecules;Lipids and lipid-like molecules;Lipids and lipid-like molecules;Lipids and lipid-like molecules;Lipids and lipid-like molecules;Lipids and lipid-like molecules;Lipids and lipid-like molecules;Lipids and lipi…	C00350;C00350;C00350;C00350;C00350;C00350;C00350;C00350;C00350;C00350;C00350;C00350;C00350;C00350;-;-	L-1-PHOSPHATIDYL-ETHANOLAMINE;L-1-PHOSPHATIDYL-ETHANOLAMINE;L-1-PHOSPHATIDYL-ETHANOLAMINE;L-1-PHOSPHATIDYL-ETHANOLAMINE;L-1-PHOSPHATIDYL-ETHANOLAMINE;L-1-PHOSPHATIDYL-ETHANOLAMINE;L-1-PHOSPHATIDYL-ETHANOLAMINE;L-1-PHOSPHATIDYL-ETHANOLAMINE;L-1-PHOSPHATIDYL-ETHANOLAMINE;L-1-PHOSPHATIDYL-ETHANOLAMINE;L-1-PHOSPHATIDYL-ETHANOLAMINE;L-1-PHOSPHATIDYL-ETHANOLAMINE;L-1-PHOSPHATIDYL-ETHANOLAMINE;L-1-PHOSP…	52924936;53479567;53479568;52924236;52924367;52924394;52924395;52924423;52924890;52924452;52924670;53479910;53479943;52924835;-;-	0	not identified	not identified
feature6272	0.0919787	8.6371	0.209077	0.834662	0.950978	-5.97127	1	0	not identified	not identified	not identified	not identified	#N/A	not identified	31	PC(20:4(5Z,8Z,11Z,14Z)/P-18:1(11Z));PC(20:4(5Z,8Z,11Z,14Z)/P-18:1(9Z));PC(20:4(8Z,11Z,14Z,17Z)/P-18:1(11Z));PC(20:4(8Z,11Z,14Z,17Z)/P-18:1(9Z));PC(20:5(5Z,8Z,11Z,14Z,17Z)/P-18:0);PC(22:5(4Z,7Z,10Z,13Z,16Z)/P-16:0);PC(22:5(7Z,10Z,13Z,16Z,19Z)/P-16:0);PC(P-16:0/22:5(4Z,7Z,10Z,13Z,16Z));PC(P-16:0/22:5(7Z,10Z,13Z,16Z,19Z));PC(P-18:0/20:5(5Z,8Z,11Z,14Z,17Z));PC(P-18:1(11Z)/20:4(5Z,8Z,11Z,14Z));PC(P-18…	HMDB0008457;HMDB0008458;HMDB0008490;HMDB0008491;HMDB0008522;HMDB0008685;HMDB0008718;HMDB0011227;HMDB0011228;HMDB0011255;HMDB0011286;HMDB0011287;HMDB0011319;HMDB0011320;HMDB0013409;HMDB0039529;HMDB0007944;HMDB0008264;HMDB0008848;HMDB0008940;HMDB0009222;HMDB0009484;HMDB0009712;HMDB0008998;HMDB0113031;HMDB0113510;HMDB0113876;HMDB0113890;HMDB0113947;HMDB0114184;HMDB0114410	Lipids and lipid-like molecules;Lipids and lipid-like molecules;Lipids and lipid-like molecules;Lipids and lipid-like molecules;Lipids and lipid-like molecules;Lipids and lipid-like molecules;Lipids and lipid-like molecules;Lipids and lipid-like molecules;Lipids and lipid-like molecules;Lipids and lipid-like molecules;Lipids and lipid-like molecules;Lipids and lipid-like molecules;Lipids and lipi…	C00157;C00157;C00157;C00157;C00157;C00157;C00157;-;-;-;-;-;-;-;-;-;C00157;C00157;C00350;C00350;C00350;C00350;C00350;C00350;-;-;-;-;-;-;-	PHOSPHATIDYLCHOLINE; PHOSPHATIDYLCHOLINE; PHOSPHATIDYLCHOLINE; PHOSPHATIDYLCHOLINE; PHOSPHATIDYLCHOLINE; PHOSPHATIDYLCHOLINE; PHOSPHATIDYLCHOLINE;-;-;-;-;-;-;-;-;-; PHOSPHATIDYLCHOLINE; PHOSPHATIDYLCHOLINE;L-1-PHOSPHATIDYL-ETHANOLAMINE;L-1-PHOSPHATIDYL-ETHANOLAMINE;L-1-PHOSPHATIDYL-ETHANOLAMINE;L-1-PHOSPHATIDYL-ETHANOLAMINE;L-1-PHOSPHATIDYL-ETHANOLAMINE;L-1-PHOSPHATIDYL-ETHANOLAMINE;-;-;-;-;-;-;-	53479053;53479055;53479119;53479121;53479141;53479333;53479399;53480695;53480697;52923964;53480763;53480765;53480821;53480823;16759366;5353566;52922322;52923055;53479557;9546832;9546831;52924720;53479987;449007;-;-;-;-;-;-;-	0	not identified	not identified
feature6390	-0.430789	7.41401	-1.09992	0.27307	0.634226	-5.42272	1	0	not identified	not identified	not identified	not identified	#N/A	not identified	2	Phenyl vinyl sulfide;S-Propyl thiosulfate	HMDB0031825;HMDB0041066	Organosulfur compounds;Organic acids and derivatives	-;-	-;-	74572;3083960	1	2-(Methylthio)ethanesulfonate	C03920
feature7154	0.00522575	11.354	0.0122415	0.990249	0.998506	-5.99185	1	1	Prephenate	Organic acids and derivatives	Keto acids and derivatives	HMDB0012283	C00254	not identified	5	Gibberellin A75;8-Oxodiacetoxyscirpenol;(S)-Bitalin A 12-glucoside;Gibberellin A86;Methyl helianthenoate A glucoside	HMDB0036893;HMDB0037056;HMDB0038328;HMDB0038450;HMDB0040899	Lipids and lipid-like molecules;Lipids and lipid-like molecules;Organic oxygen compounds;Lipids and lipid-like molecules;Lipids and lipid-like molecules	-;-;-;-;-	-;-;-;-;-	-;329833;-;-;-	0	not identified	not identified
feature7213	-1.00664	13.0133	-2.06912	0.0401917	0.279097	-3.9984	1	1	Asn-Val	Organic acids and derivatives	Carboxylic acids and derivatives	HMDB0028744	#N/A	not identified	2	Asparaginyl-Valine;Valyl-Asparagine	HMDB0028744;HMDB0029122	Organic acids and derivatives;Organic acids and derivatives	-;-	-;-	-;-	0	not identified	not identified
feature7457	-0.148139	13.0632	-0.380091	0.704397	0.903299	-5.9237	1	0	not identified	not identified	not identified	not identified	#N/A	not identified	11	Decarbamoylsaxitoxin;1-Methoxy-1-(2,4,5-trimethoxyphenyl)-2-propanol;2-[4-(3-Hydroxypropyl)-2-methoxyphenoxy]-1,3-propanediol;Dihydrobiopterin;6-Lactoyltetrahydropterin;4a-Carbinolamine tetrahydrobiopterin;O2'-4a-cyclic-tetrahydrobiopterin;1-hydroxy-2-Oxopropyl tetrahydropterin;(6beta,7alpha,12beta,13beta)-7-Hydroxy-11,16-dioxo-8,14-apianadien-22,6-olide;Armillarivin;Bortezomib	HMDB0038319;HMDB0031772;HMDB0040352;HMDB0000038;HMDB0002065;HMDB0002215;HMDB0013031;HMDB0013642;HMDB0031380;HMDB0038917;HMDB0014334	Phenylpropanoids and polyketides;Benzenoids;Benzenoids;Organoheterocyclic compounds;Organoheterocyclic compounds;Organoheterocyclic compounds;Organoheterocyclic compounds;Organoheterocyclic compounds;Lipids and lipid-like molecules;Lipids and lipid-like molecules;Organic acids and derivatives	-;-;-;C02953;C04244;C00268;-;-;-;-;-	-;-;-;CPD-15159;6-LACTOYL-5678-TETRAHYDROPTERIN;CPD-16;-;-;-;-;-	-;-;10264377;252;169508;133246;53481588;13846017;-;-;387447	5	Decarbamoylsaxitoxin;Dihydrobiopterin;7,8-Dihydrobiopterin;6-Lactoyl-5,6,7,8-tetrahydropterin;L-threo-7,8-Dihydrobiopterin	C20021;C00268;C02953;C04244;C20263
feature7488	0.500698	10.9878	1.12867	0.260777	0.624392	-5.39271	1	1	(2S,2'S)-Pyrosaccharopine	Organic acids and derivatives	Carboxylic acids and derivatives	HMDB0038676	#N/A	not identified	1	Dibenzo[a,l]pyrene	HMDB0060116	Benzenoids	not identified	not identified	0	11	Dibenzo[a,l]pyrene;Dibenzo[a,h]pyrene;Dibenzo[a,i]pyrene;Dibenzo[a,e]fluoranthene;Dibenzo[a,e]pyrene;Dibenzo[e,l]pyrene;Naphtho[1,2-b]fluoranthene;Naphtho[2,1-a]fluoranthene;Naphtho[2,3-e]pyrene;Bicozamycin;3''-Deamino-3''-oxonicotianamine	C19174;C19222;C19223;C19390;C19393;C19394;C19465;C19466;C19467;C11259;C15486
feature7606	-0.0980345	8.14615	-0.208322	0.835251	0.950978	-5.97142	1	0	not identified	not identified	not identified	not identified	#N/A	not identified	4	Asparaginyl-Histidine;Histidinyl-Asparagine;Deoxyinosine;Nebularine	HMDB0028733;HMDB0028880;HMDB0000071;HMDB0029956	Organic acids and derivatives;Organic acids and derivatives;Nucleosides, nucleotides, and analogues;Nucleosides, nucleotides, and analogues	-;-;C05512;C01736	-;-;DEOXYINOSINE;-	-;-;65058;248425	4	Nebularine;Deoxyinosine;N-D-Ribosylpurine;5'-Deoxyinosine	C01736;C05512;C15586;C21102
feature8370	0.226122	8.32654	0.478826	0.632736	0.870539	-5.88369	1	0	not identified	not identified	not identified	not identified	#N/A	not identified	12	3,5,6,7-tetrahydroxy-2-(3,4,5-trihydroxyphenyl)-3,4-dihydro-2H-1-benzopyran-4-one;1-(2,3,4,6-tetrahydroxyphenyl)-3-(3,4,5-trihydroxyphenyl)propane-1,2-dione;3,5,7-trihydroxy-2-(2,3,4,5-tetrahydroxyphenyl)-3,4-dihydro-2H-1-benzopyran-4-one;3-(2,3,4,5-tetrahydroxyphenyl)-1-(2,4,6-trihydroxyphenyl)propane-1,2-dione;3-hydroxy-4-methoxy-5-(3,4,5-trihydroxybenzoyloxy)benzoic acid;3,5,6,7-tetrahydroxy-2…	HMDB0125213;HMDB0125215;HMDB0125221;HMDB0125222;HMDB0128333;HMDB0129431;HMDB0129432;HMDB0129433;HMDB0129434;HMDB0140551;HMDB0059646;HMDB0059977	Phenylpropanoids and polyketides;Phenylpropanoids and polyketides;Phenylpropanoids and polyketides;Phenylpropanoids and polyketides;Phenylpropanoids and polyketides;Phenylpropanoids and polyketides;Phenylpropanoids and polyketides;Phenylpropanoids and polyketides;Phenylpropanoids and polyketides;Phenylpropanoids and polyketides;Organooxygen compounds;Benzenoids	-;-;-;-;-;-;-;-;-;-;-;-	-;-;-;-;-;-;-;-;-;-;-;-	-;-;-;-;-;-;-;-;-;-;-;-	2	Dantrolene_sodium_anhydrous;Nicotinate_D-ribonucleotide	C07933;C01185
feature8429	-0.454057	13.6072	-0.969104	0.334	0.686459	-5.54966	1	1	Monic acid	Lipids and lipid-like molecules	Fatty Acyls	HMDB0061154	#N/A	not identified	6	2,3-dinor-6-oxoprostaglandin F1alpha;2,3-Dinor-6-keto-prostaglandin F1 a;2,3-Dinor-TXB2;(-)-11-Hydroxy-9,15,16-trioxooctadecanoic acid;Monic acid;Ergonovine	HMDB0062618;HMDB0002277;HMDB0002904;HMDB0038940;HMDB0061154;HMDB0015383	Lipids and lipid-like molecules;Lipids and lipid-like molecules;Lipids and lipid-like molecules;Lipids and lipid-like molecules;Lipids and lipid-like molecules;Alkaloids and derivatives	-;-;-;-;-;C07543	-;-;-;-;-;-	5283084;53477747;5283138;-;-;443884	2	Ergonovine;MEGA	C07543;C11483
feature8704	0.149951	9.65159	0.309799	0.757129	0.91977	-5.94659	1	0	not identified	not identified	not identified	not identified	#N/A	not identified	0	not identified	not identified	not identified	not identified	not identified	not identified	1	Dioncophylline_C	C12337
feature8822	-0.244179	12.9448	-0.572996	0.567476	0.837827	-5.83698	1	0	not identified	not identified	not identified	not identified	#N/A	not identified	10	Blumenol C glucoside;9-Hydroxy-7-megastigmen-3-one glucoside;PA(16:0/18:2(9Z,12Z));PA(18:1(11Z)/16:1(9Z));PA(18:1(9Z)/16:1(9Z));PA(18:2(9Z,12Z)/16:0);PA(20:1(11Z)/14:1(9Z));PA(14:0/20:2(11Z,14Z));PA(20:2(11Z,14Z)/14:0);Cucurbitacin B	HMDB0040668;HMDB0040701;HMDB0007860;HMDB0114900;HMDB0114925;HMDB0114949;HMDB0115092;HMDB0115504;HMDB0115532;HMDB0034927	Lipids and lipid-like molecules;Lipids and lipid-like molecules;Lipids and lipid-like molecules;Lipids and lipid-like molecules;Lipids and lipid-like molecules;Lipids and lipid-like molecules;Lipids and lipid-like molecules;Lipids and lipid-like molecules;Lipids and lipid-like molecules;Lipids and lipid-like molecules	-;-;C00416;-;-;-;-;-;-;C08794	-;-;CPD-8265;-;-;-;-;-;-;-	-;-;9547167;-;-;-;-;-;-;5353545	1	Cucurbitacin_B	C08794
feature9645	-0.854523	13.461	-1.84559	0.0668555	0.353976	-4.40121	1	0	not identified	not identified	not identified	not identified	#N/A	not identified	13	fluticasone 17beta-carboxylic acid;3,4,5-trihydroxy-6-{[1-hydroxy-2-(phenylmethylidene)heptan-3-yl]oxy}oxane-2-carboxylic acid;3,4,5-trihydroxy-6-{[3-hydroxy-2-(phenylmethylidene)heptyl]oxy}oxane-2-carboxylic acid;3,4,5-trihydroxy-6-{3-[(1Z)-3-hydroxy-2-pentylprop-1-en-1-yl]phenoxy}oxane-2-carboxylic acid;3,4,5-trihydroxy-6-{4-[(1Z)-3-hydroxy-2-pentylprop-1-en-1-yl]phenoxy}oxane-2-carboxylic acid…	HMDB0061092;HMDB0126523;HMDB0126524;HMDB0126527;HMDB0126530;HMDB0126533;HMDB0126534;HMDB0126537;HMDB0126541;HMDB0126542;HMDB0032844;HMDB0036608;HMDB0038717	Lipids and lipid-like molecules;Lipids and lipid-like molecules;Lipids and lipid-like molecules;Organic oxygen compounds;Organic oxygen compounds;Lipids and lipid-like molecules;Lipids and lipid-like molecules;Lipids and lipid-like molecules;Lipids and lipid-like molecules;Lipids and lipid-like molecules;Lipids and lipid-like molecules;Benzenoids;Organic oxygen compounds	-;-;-;-;-;-;-;-;-;-;-;-;-	-;-;-;-;-;-;-;-;-;-;-;-;-	-;-;-;-;-;-;-;-;-;-;-;53462478;-	0	not identified	not identified
feature9920	0.678396	15.7698	1.31585	0.190162	0.552392	-5.17874	1	0	not identified	not identified	not identified	not identified	#N/A	not identified	4	Lucidenic acid K;Chenodeoxycholic acid sulfate;Chenodeoxycholic acid 3-sulfate;Ursodeoxycholic acid 3-sulfate	HMDB0035890;HMDB0002522;HMDB0002586;HMDB0002642	Lipids and lipid-like molecules;Lipids and lipid-like molecules;Lipids and lipid-like molecules;Lipids and lipid-like molecules	-;-;-;-	-;-;-;-	-;21252308;21252312;21252318	0	not identified	not identified
feature10578	0.203732	12.6807	0.401539	0.688575	0.89618	-5.91579	1	0	not identified	not identified	not identified	not identified	#N/A	not identified	0	not identified	not identified	not identified	not identified	not identified	not identified	2	Handelin;Canthiumine	C17613;C10000
feature10802	-0.604255	8.50135	-1.43071	0.154523	0.507258	-5.03161	1	0	not identified	not identified	not identified	not identified	#N/A	not identified	0	not identified	not identified	not identified	not identified	not identified	not identified	3	Avadharidine;14-Deacetylnudicauline;Lycaconitine	C08661;C08673;C08696
feature10861	-0.54834	11.3583	-1.30417	0.194104	0.557333	-5.19303	1	0	not identified	not identified	not identified	not identified	#N/A	not identified	0	not identified	not identified	not identified	not identified	not identified	not identified	1	Potassium_cyanate	C19067

## Sheet: 32
	mod32.logFC	mod32.AveExpr	mod32.t	mod32.P.Value	mod32.adj.P.Val	mod32.B	mod32.IsAnnotated	mod32.IsMS2ident	mod32.MS2Metabolite	mod32.MS2superclass	mod32.MS2class	mod32.MS2hmd	mod32.MS2kegg	mod32.MS2lipidmaps	mod32.NumberMS1hmdb	mod32.MS1hmdbName	mod32.MS1hmdbID	mod32.MS1hmdbSuperClass	mod32.MS1hmdbTokegg	mod32.MS1hmdbTobiocyc	mod32.MS1hmdbTopubchem	mod32.NumberMS1kegg	mod32.MS1keggName	mod32.MS1keggID
feature206	-1.82001	16.2351	-3.67638	0.00032537	0.0301822	0.114529	1	1	2-Phenylacetamide	Benzenoids	Benzene and substituted derivatives	HMDB0010715	C02505	not identified	15	N-Acetylarylamine;2-Phenylacetamide;2-Aminoacetophenone;2'-Aminoacetophenone;2-Acetyl-4-methylpyridine;2-Acetyl-6-methylpyridine;2,3-Dihydro-1H-pyrrolizine-5-carboxaldehyde;5-(2-Furanyl)-3,4-dihydro-2H-pyrrole;2-Acetyl-5-methylpyridine;4-Acetyl-2-methylpyridine;4-Acetyl-3-methylpyridine;2,4,6-Octatriyn-1-ol;Benzofuran;3,5,7-Octatriyn-1-ol;xi-2,3-Octadiene-5,7-diyn-1-ol	HMDB0001250;HMDB0010715;HMDB0032628;HMDB0032630;HMDB0037071;HMDB0037072;HMDB0040008;HMDB0040013;HMDB0040222;HMDB0040223;HMDB0040224;HMDB0030968;HMDB0032929;HMDB0038998;HMDB0040549	Benzenoids;Benzenoids;Benzenoids;Benzenoids;Organic oxygen compounds;Organooxygen compounds;Organoheterocyclic compounds;Organoheterocyclic compounds;Organic oxygen compounds;Organic oxygen compounds;Organooxygen compounds;Lipids and lipid-like molecules;Organoheterocyclic compounds;Lipids and lipid-like molecules;Lipids and lipid-like molecules	C07565;C02505;-;-;-;-;-;-;-;-;-;-;C14512;-;-	N-ACETYLARYLAMINE;-;-;-;-;-;-;-;-;-;-;-;-;-;-	904;7680;11952;11086;564760;138872;6428138;16740686;13068663;20705014;14863276;11679812;9223;-;-	6	2-Phenylacetamide;Acetanilide;N-Benzylformamide;(Z)-Phenylacetaldehyde_oxime;(E)-Phenylacetaldoxime;Benzofuran	C02505;C07565;C15561;C16075;C19714;C14512
feature718	1.93527	12.4122	3.85269	0.000170512	0.0214492	0.686014	1	0	not identified	not identified	not identified	not identified	#N/A	not identified	2	2-Ethoxynaphthalene;Cinnamylideneacetone	HMDB0029688;HMDB0031621	Benzenoids;Benzenoids	-;-	-;-	7129;5708783	2	1-Methyl-4-phenyl-1,2,3,6-tetrahydropyridine_N-oxide;Capillone	C04731;C16928
feature1101	0.719328	13.099	1.55867	0.121109	0.458532	-4.85361	1	0	not identified	not identified	not identified	not identified	#N/A	not identified	2	(2Z)-2-(phenylmethylidene)hept-6-enoic acid;3-[4-Hydroxy-3-(3-methyl-2-butenyl)phenyl]-2-propenal	HMDB0133178;HMDB0040833	Phenylpropanoids and polyketides;Phenylpropanoids and polyketides	-;-	-;-	-;6443694	0	not identified	not identified
feature1422	-0.975105	9.25093	-1.87318	0.0629226	0.346258	-4.35386	1	0	not identified	not identified	not identified	not identified	#N/A	not identified	6	Rishitin;Kobusone;Isokobusone;(10betaH,11xi)-11-Hydroxy-13-nor-6-eremophilen-8-one;Acetaldehyde butyl phenethyl acetal;2,6-Di-tert-butyl-1,4-benzenediol	HMDB0035593;HMDB0036790;HMDB0036791;HMDB0037605;HMDB0037820;HMDB0040178	Organooxygen compounds;Organooxygen compounds;Organic oxygen compounds;Lipids and lipid-like molecules;Benzenoids;Benzenoids	C09715;-;-;-;-;-	-;-;-;-;-;-	534260;3440569;3860435;-;62876;75550	3	Rishitin;Isokobusone;Kobusone	C09715;C16977;C16983
feature1458	-0.590723	14.6678	-1.33253	0.184637	0.544932	-5.15812	1	0	not identified	not identified	not identified	not identified	#N/A	not identified	0	not identified	not identified	not identified	not identified	not identified	not identified	1	Vicenistatin	C15688
feature1934	1.35261	12.8172	3.17829	0.001788	0.0684191	-1.37757	1	0	not identified	not identified	not identified	not identified	#N/A	not identified	3	Decarbamoylsaxitoxin;1-Methoxy-1-(2,4,5-trimethoxyphenyl)-2-propanol;2-[4-(3-Hydroxypropyl)-2-methoxyphenoxy]-1,3-propanediol	HMDB0038319;HMDB0031772;HMDB0040352	Phenylpropanoids and polyketides;Benzenoids;Benzenoids	-;-;-	-;-;-	-;-;10264377	1	Decarbamoylsaxitoxin	C20021
feature2317	0.922547	16.4187	1.60163	0.111269	0.443942	-4.79056	1	1	Nigellidine	Organoheterocyclic compounds	Benzopyrazoles	HMDB0041061	#N/A	not identified	7	Nigellidine;Ginsenoyne B;Methionyl-Glutamine;Methionyl-Gamma-glutamate;Glutaminylmethionine;Dehydroaporheine;Murrayacine	HMDB0041061;HMDB0039134;HMDB0028971;HMDB0028987;HMDB0028803;HMDB0033355;HMDB0034110	Organoheterocyclic compounds;Organohalogen compounds;Organic acids and derivatives;Organic acids and derivatives;Unknow;Alkaloids and derivatives;Organoheterocyclic compounds	-;-;-;-;-;-;-	-;-;-;-;-;-;-	-;5317633;-;-;54307034;161899;5319962	9	Triamiphos;2-[3-Ethyl-5-(4-methoxyphenyl)-1H-pyrazol-4-yl]phenol;9-(Dimethylallyl)-5,10-dihydrophenazine-1-carboxylate;4-(3-Methylbut-2-enyl)-L-tryptophan;Dimethylallyltryptophan;7-(3-Methylbut-2-enyl)-L-tryptophan;1,1,2-Triphenylpropane;Phenolic_steroid;3-Deoxyestradiol	C18927;C15193;C20982;C04290;C06067;C19767;C14278;C02453;C14239
feature2638	-1.28162	12.589	-2.49308	0.0137125	0.171763	-3.11633	1	0	not identified	not identified	not identified	not identified	#N/A	not identified	1	Penbutolol	HMDB0015447	Benzenoids	C07416	not identified	37464	1	Penbutolol	C07416
feature2674	-0.794683	10.9697	-1.83526	0.0683794	0.358059	-4.41876	1	0	not identified	not identified	not identified	not identified	#N/A	not identified	1	N-Acetylserotonin sulfate	HMDB0060834	Organic acids and derivatives	not identified	CPD-12017	45479248	0	not identified	not identified
feature3150	1.14352	12.6597	2.52668	0.0125153	0.164713	-3.03995	1	0	not identified	not identified	not identified	not identified	#N/A	not identified	7	Murrayacinine;Betaxolol;Dihydrocapsaicin;Phenylalanyl-Tyrosine;Tyrosyl-Phenylalanine;Dictyoquinazol B;Tiapride	HMDB0030224;HMDB0014341;HMDB0038457;HMDB0029007;HMDB0029112;HMDB0040441;HMDB0042039	Organoheterocyclic compounds;Benzenoids;Benzenoids;Organic acids and derivatives;Organic acids and derivatives;Organoheterocyclic compounds;Benzenoids	-;C06849;C16952;-;-;-;-	-;-;-;-;-;-;-	-;2369;107982;-;-;10903565;5467	5	Pefurazoate;Metipranolol_hydrochloride;Betaxolol;Amprotropine;Dihydrocapsaicin	C18480;C13591;C06849;C11760;C16952
feature3533	0.868397	12.5655	1.66519	0.0978907	0.417667	-4.69422	1	0	not identified	not identified	not identified	not identified	#N/A	not identified	6	Desmethylazelastine;N-Acetyl-6-O-L-fucosyl-D-glucosamine;2-Acetamido-2-deoxy-6-O-a-L-fucopyranosyl-D-glucose;3-O-fucopyranosyl-2-acetamido-2-deoxyglucopyranose;Casuarine 6-alpha-D-glucoside;Estrone sulfate	HMDB0060534;HMDB0002220;HMDB0005817;HMDB0006700;HMDB0031999;HMDB0001425	Organoheterocyclic compounds;Lipids and lipid-like molecules;Lipids and lipid-like molecules;Lipids and lipid-like molecules;Organooxygen compounds;Lipids and lipid-like molecules	-;-;-;-;-;C02538	-;-;-;-;-;ESTRONE-SULFATE	-;22833588;22833656;171181;-;3001028	2	Estrone_3-sulfate;Prodiamine	C02538;C18884
feature3854	-1.60701	11.5302	-3.23455	0.00148859	0.0629	-1.21835	1	0	not identified	not identified	not identified	not identified	#N/A	not identified	1	Methyl 2-(10-heptadecenyl)-6-hydroxybenzoate	HMDB0038523	Benzenoids	not identified	not identified	not identified	1	2alpha-Methyl-17beta-[(tetrahydro-2H-pyran-2-yl)oxy]-5alpha-androstan-3-one	C15422
feature4749	0.279673	12.6244	0.597901	0.550777	0.828102	-5.82324	1	0	not identified	not identified	not identified	not identified	#N/A	not identified	0	not identified	not identified	not identified	not identified	not identified	not identified	1	Laserpitin	C09697
feature5070	-1.25383	13.0145	-2.26431	0.0249389	0.223738	-3.61128	1	0	not identified	not identified	not identified	not identified	#N/A	not identified	0	not identified	not identified	not identified	not identified	not identified	not identified	3	Tubulosine;Alangimarckine;10-Deoxymethymycin	C09248;C09328;C11994
feature5106	-0.314448	15.8196	-0.679182	0.498033	0.797086	-5.77434	1	0	not identified	not identified	not identified	not identified	#N/A	not identified	2	Dolicholide;Polyporusterone A	HMDB0034086;HMDB0038495	Lipids and lipid-like molecules;Lipids and lipid-like molecules	-;-	-;-	-;-	0	not identified	not identified
feature5582	1.32667	12.167	2.96147	0.00354298	0.0969115	-1.96827	1	0	not identified	not identified	not identified	not identified	#N/A	not identified	0	not identified	not identified	not identified	not identified	not identified	not identified	1	Iriomoteolide_1a	C20009
feature5965	-0.0403255	10.9899	-0.0766344	0.939013	0.98312	-5.98914	1	0	not identified	not identified	not identified	not identified	#N/A	not identified	0	not identified	not identified	not identified	not identified	not identified	not identified	1	5-O-beta-D-Mycaminosyltylonolide	C12002
feature6286	-1.95167	8.87227	-3.45234	0.000716152	0.0465672	-0.579392	1	0	not identified	not identified	not identified	not identified	#N/A	not identified	1	Telithromycin	HMDB0015111	Organic oxygen compounds	C12009	not identified	0	1	Telithromycin	C12009
feature6322	-0.267887	11.484	-0.53206	0.595445	0.852137	-5.85831	1	0	not identified	not identified	not identified	not identified	#N/A	not identified	1	Glucosylceramide (d18:1/26:0)	HMDB0004977	Lipids and lipid-like molecules	C01190	GLUCOSYL_CERAMIDE	20057359	0	not identified	not identified
feature6798	0.772056	11.7872	1.56685	0.119184	0.456315	-4.84173	1	1	5-Oxo-1-propyl-2-pyrrolidineacetic acid	not identified	not identified	#N/A	#N/A	not identified	19	2-Hepteneoylglycine;3-Hepteneoylglycine;4-Hepteneoylglycine;5-Hepteneoylglycine;Pseudoecgonine;Ecgonine;4-ethyl-6-methoxybenzene-1,3-diol;5-ethyl-3-methoxybenzene-1,2-diol;4-ethyl-2-methoxybenzene-1,3-diol;5-methoxy-2,4-dimethylbenzene-1,3-diol;3,5-dimethoxy-2-methylphenol;2,6-Dimethoxy-4-methylphenol;4-Ipomeanol;1-Ipomeanol;Epoxyoxophorone;Ethyl 2-furanpropionate;2-Furanylmethyl butanoate;(4-Hyd…	HMDB0094728;HMDB0094729;HMDB0094730;HMDB0094731;HMDB0006348;HMDB0006548;HMDB0125521;HMDB0125531;HMDB0125541;HMDB0126600;HMDB0131223;HMDB0029680;HMDB0030472;HMDB0030473;HMDB0032252;HMDB0032921;HMDB0037729;HMDB0038925;HMDB0059963	Organic acids and derivatives;Organic acids and derivatives;Organic acids and derivatives;Organic acids and derivatives;Alkaloids and derivatives;Alkaloids and derivatives;Benzenoids;Benzenoids;Benzenoids;Benzenoids;Unknow;Benzenoids;Organic oxygen compounds;Organoheterocyclic compounds;Organoheterocyclic compounds;Lipids and lipid-like molecules;Lipids and lipid-like molecules;Benzenoids;Benzeno…	-;-;-;-;C12449;C10858;-;-;-;-;-;-;-;-;-;-;-;-;-	-;-;-;-;-;CPD-9777;-;-;-;-;-;-;-;-;-;-;-;-;-	-;-;-;-;443845;443003;-;-;-;-;-;240925;36284;161819;3853254;61450;61167;16928;69301	6	Otonecine;Ecgonine;Pseudoecgonine;N-Isovaleryl-L-homoserine_lactone;MTIC;(3,4-Dimethoxyphenyl)methanol	C10356;C10858;C12449;C20673;C16250;C21420
feature7181	0.338083	10.9332	0.686496	0.493424	0.793012	-5.76963	1	0	not identified	not identified	not identified	not identified	#N/A	not identified	3	Butenylcarnitine;3,4-Methyleneazelaic acid;2-Amino-3,4-dimethylimidazo[4,5-f]quinoline	HMDB0013126;HMDB0059744;HMDB0029707	Lipids and lipid-like molecules;Lipids and lipid-like molecules;Organoheterocyclic compounds	-;-;C19254	-;-;-	53481615;-;62274	3	7-Deoxyloganetin;Chrysoidine_free_base;MeIQ	C20790;C14617;C19254
feature7502	-1.35827	12.1725	-2.80656	0.00564909	0.116844	-2.36761	1	0	not identified	not identified	not identified	not identified	#N/A	not identified	2	Crosatoside B;Thioproperazine	HMDB0039253;HMDB0015559	Organic oxygen compounds;Organoheterocyclic compounds	-;-	-;-	-;9429	0	not identified	not identified
feature7538	-0.391287	13.6715	-0.91247	0.362935	0.706294	-5.59969	1	0	not identified	not identified	not identified	not identified	#N/A	not identified	1	L-cis-Cyclo(aspartylphenylalanyl)	HMDB0031360	Organic acids and derivatives	not identified	not identified	119494	2	Proglinazine;Haplopine	C19105;C10694
feature8014	1.20796	9.60224	2.55251	0.0116595	0.161317	-2.98059	1	0	not identified	not identified	not identified	not identified	#N/A	not identified	2	Sertraline;N-Desalkyl flurazepam	HMDB0005010;HMDB0061161	Benzenoids;Organoheterocyclic compounds	C07246;-	-;-	68617;4540	2	Sertraline;Terbufos	C07246;C18693
feature8718	-1.7799	11.2206	-3.68937	0.000310469	0.0299874	0.155902	1	0	not identified	not identified	not identified	not identified	#N/A	not identified	1	Enalaprilat	HMDB0041886	Organic acids and derivatives	C11720	not identified	6917719	2	Funebrine;Enalaprilate	C10145;C11720
feature9230	1.44698	12.2329	3.13368	0.00206418	0.0740669	-1.5021	1	0	not identified	not identified	not identified	not identified	#N/A	not identified	0	not identified	not identified	not identified	not identified	not identified	not identified	1	Erythronolide_B	C06635
feature9613	-0.0341119	15.7534	-0.0626474	0.950128	0.987015	-5.99006	1	1	PE(P-16:0e/0:0)	Lipids and lipid-like molecules	Glycerophospholipids	HMDB0011152	#N/A	not identified	2	PE(P-16:0e/0:0);CPA(18:0/0:0)	HMDB0011152;HMDB0007004	Lipids and lipid-like molecules;Lipids and lipid-like molecules	-;-	-;-	42607469;51040919	3	Terpendole_E;Tingenone;Testosterone_phenylpropionate	C20536;C08638;C14667
feature9934	-2.12038	9.92221	-4.34822	2.47308e-05	0.00897456	2.40635	1	0	not identified	not identified	not identified	not identified	#N/A	not identified	0	not identified	not identified	not identified	not identified	not identified	not identified	2	Petromyzonol_24-sulfate;Amastatin	C16259;C01552
feature9970	-0.823102	9.05246	-2.17524	0.0311244	0.248324	-3.79199	1	0	not identified	not identified	not identified	not identified	#N/A	not identified	6	PGP(a-13:0/a-13:0);PGP(a-13:0/i-13:0);PGP(i-12:0/i-14:0);PGP(i-13:0/a-13:0);PGP(i-13:0/i-13:0);PGP(i-14:0/i-12:0)	HMDB0116512;HMDB0116519;HMDB0116538;HMDB0116549;HMDB0116555;HMDB0116569	Lipids and lipid-like molecules;Lipids and lipid-like molecules;Lipids and lipid-like molecules;Lipids and lipid-like molecules;Lipids and lipid-like molecules;Lipids and lipid-like molecules	-;-;-;-;-;-	-;-;-;-;-;-	-;-;-;-;-;-	1	Vobtusine	C09254
feature10115	0.150558	14.8823	0.348903	0.727635	0.911051	-5.93443	1	1	LysoPS 16:0; LysoPS 16:0	Lipids and lipid-like molecules	Glycerophospholipids	not identified	C05974	LMGP03050002	0	not identified	not identified	not identified	not identified	not identified	not identified	0	not identified	not identified
feature10446	1.12239	11.8595	2.60929	0.0099599	0.152236	-2.84817	1	0	not identified	not identified	not identified	not identified	#N/A	not identified	1	Physagulin C	HMDB0038535	Lipids and lipid-like molecules	not identified	not identified	not identified	0	not identified	not identified

## Sheet: 36
	mod36.logFC	mod36.AveExpr	mod36.t	mod36.P.Value	mod36.adj.P.Val	mod36.B	mod36.IsAnnotated	mod36.IsMS2ident	mod36.MS2Metabolite	mod36.MS2superclass	mod36.MS2class	mod36.MS2hmd	mod36.MS2kegg	mod36.MS2lipidmaps	mod36.NumberMS1hmdb	mod36.MS1hmdbName	mod36.MS1hmdbID	mod36.MS1hmdbSuperClass	mod36.MS1hmdbTokegg	mod36.MS1hmdbTobiocyc	mod36.MS1hmdbTopubchem	mod36.NumberMS1kegg	mod36.MS1keggName	mod36.MS1keggID
feature240	-0.529493	15.5582	-1.14315	0.254735	0.61924	-5.3773	1	1	Ethyl 2-pyrrolecarboxylate	Organoheterocyclic compounds	Pyrroles	HMDB0059856	#N/A	not identified	7	Betaine;L-Valine;Vaporole;N-Methyl-a-aminoisobutyric acid;5-Aminopentanoic acid;Norvaline;Amyl Nitrite	HMDB0000043;HMDB0000883;HMDB0001382;HMDB0002141;HMDB0003355;HMDB0013716;HMDB0015550	Organic acids and derivatives;Organic acids and derivatives;Organic nitrogen compounds;Organic acids and derivatives;Organic acids and derivatives;Organic acids and derivatives;Organic nitrogen compounds	C00719;C00183;C07457;-;C00431;C01799;C07457	BETAINE;VAL;-;-;5-AMINOPENTANOATE;-;-	247;6287;8053;6951124;138;439575;10026	10	L-Valine;5-Aminopentanoate;Betaine;D-Norvaline;L-Norvaline;2-Amino-2-methylbutanoate;D-Valine;Amyl_nitrite;4-Methylaminobutyrate;Valine	C00183;C00431;C00719;C01799;C01826;C03571;C06417;C07457;C15987;C16436
feature1056	0.181021	11.1663	0.390402	0.696774	0.900552	-5.91995	1	1	Tetradecylamine	not identified	not identified	#N/A	#N/A	not identified	3	Cyclotetradecane;(E)-7-Tetradecene;1-Tetradecene	HMDB0033567;HMDB0061833;HMDB0061834	Hydrocarbons;Hydrocarbons;Hydrocarbons	-;-;-	-;-;-	67524;5364651;14260	0	not identified	not identified
feature1456	-0.248066	13.2651	-0.459852	0.646265	0.877728	-5.89209	1	1	Huperzine A	Organoheterocyclic compounds	Quinolines and derivatives	#N/A	#N/A	not identified	0	not identified	not identified	not identified	not identified	not identified	not identified	0	not identified	not identified
feature2271	-0.268839	8.41342	-0.535801	0.592863	0.850365	-5.85643	1	0	not identified	not identified	not identified	not identified	#N/A	not identified	1	Di-2-propenyl hexasulfide	HMDB0039460	Organosulfur compounds	not identified	not identified	9882013	0	not identified	not identified
feature2272	0.337378	7.14055	0.717385	0.474214	0.78089	-5.74922	1	0	not identified	not identified	not identified	not identified	#N/A	not identified	3	2-{[hydroxy(2,3,4-trimethoxyphenyl)methylidene]amino}acetic acid;Choline bitartrate;Penciclovir	HMDB0142117;HMDB0040269;HMDB0014444	Benzenoids;Organic nitrogen compounds;Organoheterocyclic compounds	-;-;C07417	-;-;-	-;10198924;4725	5	Lycoricidine;Fenothiocarb;Penciclovir;1-Deoxy-D-altro-heptulose_7-phosphate;5-epi-Valiolol_7-phosphate	C08531;C11084;C07417;C04359;C21204
feature2672	-0.477207	12.256	-0.858878	0.391731	0.726628	-5.6443	1	0	not identified	not identified	not identified	not identified	#N/A	not identified	2	O-decanoyl-L-carnitine;Decanoylcarnitine	HMDB0062631;HMDB0000651	Lipids and lipid-like molecules;Lipids and lipid-like molecules	C03299;-	-;PALMITOYL-CARNITINE	11953821;10245190	1	O-Decanoyl-L-carnitine	C03299
feature3487	0.192143	11.4797	0.411074	0.681585	0.89417	-5.91213	1	0	not identified	not identified	not identified	not identified	#N/A	not identified	3	Docosanol;Anandamide;O-Arachidonoyl Ethanolamine	HMDB0014770;HMDB0004080;HMDB0013655	Lipids and lipid-like molecules;Organic nitrogen compounds;Lipids and lipid-like molecules	-;C11695;-	-;CPD-7598;-	12620;5281969;5712057	1	Anandamide	C11695
feature3488	0.44391	6.52355	0.79809	0.426037	0.750983	-5.69166	1	0	not identified	not identified	not identified	not identified	#N/A	not identified	1	Captafol	HMDB0031669	Organoheterocyclic compounds	C18754	not identified	17038	1	Captafol	C18754
feature3888	-0.409331	11.9082	-0.770722	0.442042	0.759631	-5.71186	1	0	not identified	not identified	not identified	not identified	#N/A	not identified	8	15-deoxy-delta12,14-Prostaglandin J2-2-glycerol ester;Treprostinil;Annoglabasin A;Tussilagone;Digoxigenin;Cortol;Beta-Cortol;gamma-Eudesmol rhamnoside	HMDB0013656;HMDB0014518;HMDB0033400;HMDB0040953;HMDB0060731;HMDB0003180;HMDB0005821;HMDB0037961	Lipids and lipid-like molecules;Benzenoids;Lipids and lipid-like molecules;Lipids and lipid-like molecules;Lipids and lipid-like molecules;Lipids and lipid-like molecules;Lipids and lipid-like molecules;Lipids and lipid-like molecules	-;-;-;-;-;C05482;-;-	-;-;-;-;-;CORTOL;-;-	53481918;6918140;-;-;-;246873;246164;-	5	Mevastatin;3beta,17-Dihydroxy-5alpha-pregnane-11,20-dione_3-acetate;Cortol;Carboprost;Pseudoargiopinin_III	C13963;C15404;C05482;C06872;C20097
feature4703	0.114122	11.6873	0.230379	0.818101	0.944189	-5.96685	1	0	not identified	not identified	not identified	not identified	#N/A	not identified	2	2-(2-Methylbutanoyl)-9-(3-methyl-2E-pentenoyl)-2b,9a-dihydroxy-4Z,10(14)-oplopadien-3-one;Piritramide	HMDB0040994;HMDB0041990	Lipids and lipid-like molecules;Benzenoids	-;-	-;-	-;9331	0	not identified	not identified
feature4704	0.201578	10.048	0.397916	0.691238	0.898019	-5.91716	1	0	not identified	not identified	not identified	not identified	#N/A	not identified	1	Phenethyl rutinoside	HMDB0032622	Organooxygen compounds	not identified	not identified	not identified	1	Nafoxidine	C14212
feature5104	-0.3307	13.442	-0.662873	0.508394	0.803045	-5.78465	1	0	not identified	not identified	not identified	not identified	#N/A	not identified	2	Dolicholide;Polyporusterone A	HMDB0034086;HMDB0038495	Lipids and lipid-like molecules;Lipids and lipid-like molecules	-;-	-;-	-;-	0	not identified	not identified
feature5919	-0.0354143	8.71916	-0.0767673	0.938907	0.98312	-5.98913	1	0	not identified	not identified	not identified	not identified	#N/A	not identified	6	Cholestane-3,7,12,25-tetrol-3-glucuronide;Isofucosterol glucoside;alpha-Spinasterol 3-glucoside;Clerosterol 3-glucoside;Tocophersolan;Stigmasteryl glucoside	HMDB0010355;HMDB0029768;HMDB0033775;HMDB0034204;HMDB0034354;HMDB0034419	Lipids and lipid-like molecules;Lipids and lipid-like molecules;Lipids and lipid-like molecules;Lipids and lipid-like molecules;Lipids and lipid-like molecules;Lipids and lipid-like molecules	C03033;-;-;-;-;-	Beta-D-Glucuronides;-;-;-;-;-	42622727;-;-;14311739;71406;-	0	not identified	not identified
feature5920	-0.45277	9.69692	-0.795511	0.42753	0.751711	-5.6936	1	0	not identified	not identified	not identified	not identified	#N/A	not identified	2	D-Urobilinogen;I-Urobilin	HMDB0004158;HMDB0004160	Organoheterocyclic compounds;Organoheterocyclic compounds	C05791;C05794	-;-	440784;5795125	2	D-Urobilinogen;Urobilin	C05791;C05794
feature6320	-0.20361	12.4668	-0.316417	0.752111	0.919553	-5.94464	1	0	not identified	not identified	not identified	not identified	#N/A	not identified	18	Isofucosterol 3-O-[6-O-(9,12-Octadecadienoyl)-b-D-glucopyranoside];PC(20:2(11Z,14Z)/22:6(4Z,7Z,10Z,13Z,16Z,19Z));PC(20:3(5Z,8Z,11Z)/22:5(4Z,7Z,10Z,13Z,16Z));PC(20:3(5Z,8Z,11Z)/22:5(7Z,10Z,13Z,16Z,19Z));PC(20:3(8Z,11Z,14Z)/22:5(4Z,7Z,10Z,13Z,16Z));PC(20:3(8Z,11Z,14Z)/22:5(7Z,10Z,13Z,16Z,19Z));PC(20:4(5Z,8Z,11Z,14Z)/22:4(7Z,10Z,13Z,16Z));PC(20:4(8Z,11Z,14Z,17Z)/22:4(7Z,10Z,13Z,16Z));PC(22:4(7Z,10Z,…	HMDB0032881;HMDB0008354;HMDB0008385;HMDB0008386;HMDB0008417;HMDB0008418;HMDB0008449;HMDB0008482;HMDB0008640;HMDB0008641;HMDB0008671;HMDB0008672;HMDB0008704;HMDB0008705;HMDB0008736;HMDB0113589;HMDB0113615;HMDB0113694	Lipids and lipid-like molecules;Lipids and lipid-like molecules;Lipids and lipid-like molecules;Lipids and lipid-like molecules;Lipids and lipid-like molecules;Lipids and lipid-like molecules;Lipids and lipid-like molecules;Lipids and lipid-like molecules;Lipids and lipid-like molecules;Lipids and lipid-like molecules;Lipids and lipid-like molecules;Lipids and lipid-like molecules;Lipids and lipi…	-;C00157;C00157;C00157;C00157;C00157;C00157;C00157;C00157;C00157;C00157;C00157;C00157;C00157;C00157;-;-;-	-; PHOSPHATIDYLCHOLINE; PHOSPHATIDYLCHOLINE; PHOSPHATIDYLCHOLINE; PHOSPHATIDYLCHOLINE; PHOSPHATIDYLCHOLINE; PHOSPHATIDYLCHOLINE; PHOSPHATIDYLCHOLINE; PHOSPHATIDYLCHOLINE; PHOSPHATIDYLCHOLINE; PHOSPHATIDYLCHOLINE; PHOSPHATIDYLCHOLINE; PHOSPHATIDYLCHOLINE; PHOSPHATIDYLCHOLINE; PHOSPHATIDYLCHOLINE;-;-;-	-;10854909;53478991;53478993;53479017;53479019;52923325;53479103;52923655;53479255;53479305;53479307;53479371;53479373;52923711;-;-;-	0	not identified	not identified
feature6627	0.166134	10.8827	0.400881	0.689059	0.896465	-5.91604	1	0	not identified	not identified	not identified	not identified	#N/A	not identified	2	5-Methoxycanthin-6-one;2-Methoxycanthin-6-one	HMDB0030227;HMDB0041064	Alkaloids and derivatives;Alkaloids and derivatives	-;-	-;-	259218;10106139	1	4,4'-Methylenediphenyl_diisocyanate	C19453
feature7135	0.437209	7.51927	0.891245	0.374176	0.713762	-5.61768	1	0	not identified	not identified	not identified	not identified	#N/A	not identified	0	not identified	not identified	not identified	not identified	not identified	not identified	1	4-Methyl-5-(2-phosphooxyethyl)thiazole	C04327
feature7136	0.0454181	8.97825	0.0890393	0.929165	0.980404	-5.98817	1	1	N-Acetyl-D-galactosaminitol	not identified	not identified	#N/A	#N/A	not identified	2	Diethyl tartrate;2,4,6-Triethyl-1,3,5-oxadithiane	HMDB0033584;HMDB0038791	Organic acids and derivatives;Organosulfur compounds	-;-	-;-	62333;-	0	not identified	not identified
feature7536	-0.728574	13.5757	-1.31135	0.191674	0.554502	-5.18426	1	1	3-hydroxy-3-(3-hydroxyphenyl)propanoic acid-O-sulphate	Organic acids and derivatives	Hydroxy acids and derivatives	HMDB0059967	#N/A	not identified	11	Homovanillic acid sulfate;2-Hydroxy-4-methoxyacetophenone 5-sulfate;Dihydrocaffeic acid 3-sulfate;3-hydroxy-3-(3-hydroxyphenyl)propanoic acid-O-sulphate;3-(3,5-dihydroxyphenyl)-1-propanoic acid sulphate;2-hydroxy-3-[4-(sulfooxy)phenyl]propanoic acid;3-(4-hydroxyphenyl)-2-(sulfooxy)propanoic acid;3-[2-hydroxy-3-(sulfooxy)phenyl]propanoic acid;Torvanol A;({4-[4,6-dihydroxy-3-(6-hydroxy-3-oxo-2,3-di…	HMDB0011719;HMDB0041648;HMDB0041721;HMDB0059967;HMDB0061117;HMDB0132291;HMDB0132292;HMDB0134099;HMDB0038789;HMDB0125974;HMDB0038408	Organic acids and derivatives;Organic oxygen compounds;Organic acids and derivatives;Organic acids and derivatives;Benzenoids;Organic acids and derivatives;Phenylpropanoids and polyketides;Organic acids and derivatives;Phenylpropanoids and polyketides;Phenylpropanoids and polyketides;Organic oxygen compounds	-;-;-;-;-;-;-;-;-;-;-	-;-;-;-;-;-;-;-;-;-;-	29981063;10587535;49844181;-;-;-;-;-;5321987;-;-	0	not identified	not identified
feature7843	0.130242	11.4671	0.294738	0.768587	0.924616	-5.95089	1	1	N4-Acetylsulfadiazine	benzenoids	Benzene and substituted derivatives	#N/A	#N/A	not identified	5	Cordeauxione;S-methylazathioprine;N-(2-formyl-3-chlorophenyl)anthranilic acid;3,4,5-trihydroxy-6-{4-[3-(5-methoxy-2,2-dimethyl-2H-chromen-6-yl)prop-2-enoyl]phenoxy}oxane-2-carboxylic acid;3,4,5-trihydroxy-6-{[5-methoxy-2,2-dimethyl-6-(3-oxo-3-phenylprop-1-en-1-yl)-2H-chromen-7-yl]oxy}oxane-2-carboxylic acid	HMDB0034310;HMDB0061068;HMDB0060006;HMDB0125857;HMDB0125912	Organic acids and derivatives;Organoheterocyclic compounds;Benzenoids;Phenylpropanoids and polyketides;Phenylpropanoids and polyketides	-;-;-;-;-	-;-;-;-;-	-;-;15817774;-;-	1	Phosphophosphinate	C12022
feature8351	-0.240865	10.791	-0.481304	0.630978	0.86981	-5.88257	1	0	not identified	not identified	not identified	not identified	#N/A	not identified	4	3'-N'-Acetylfusarochromanone;3-(3,4-dihydroxyphenyl)-N-[2-(3,4-dihydroxyphenyl)ethyl]propanimidic acid;Piplartine;L-Urobilinogen	HMDB0037499;HMDB0137022;HMDB0030341;HMDB0004157	Organoheterocyclic compounds;Benzenoids;Phenylpropanoids and polyketides;Organoheterocyclic compounds	-;-;C10166;C05789	-;-;-;-	-;-;637858;440783	6	Piplartine;Crinamidine;Haemanthidine;9-O-Demethyl-2alpha-hydroxyhomolycorine;C-Curarine;L-Urobilinogen	C10166;C12168;C12174;C12239;C09144;C05789
feature8352	-0.103792	7.46706	-0.202424	0.83985	0.951906	-5.97256	1	0	not identified	not identified	not identified	not identified	#N/A	not identified	11	Arbutamine;Pandamarilactonine A;Pandanamine;Pandamarilactone 1;Cocaethylene;alpha-oxycodol;beta-oxycodol;LysoPE(0:0/20:4(5Z,8Z,11Z,14Z));LysoPE(0:0/20:4(8Z,11Z,14Z,17Z));LysoPE(20:4(5Z,8Z,11Z,14Z)/0:0);LysoPE(20:4(8Z,11Z,14Z,17Z)/0:0)	HMDB0015234;HMDB0035587;HMDB0036359;HMDB0039765;HMDB0041860;HMDB0061077;HMDB0061078;HMDB0011487;HMDB0011488;HMDB0011517;HMDB0011518	Benzenoids;Organoheterocyclic compounds;Organoheterocyclic compounds;Organoheterocyclic compounds;Benzenoids;Benzenoids;Benzenoids;Lipids and lipid-like molecules;Lipids and lipid-like molecules;Lipids and lipid-like molecules;Lipids and lipid-like molecules	-;-;-;-;-;-;-;-;-;-;-	-;-;-;-;-;-;-;-;-;-;-	60789;-;641595;-;2825;-;-;53480936;53480937;42607465;53480952	8	Amaryllisine;Lycorenine;Haplophyllidine;Papyramine;LY382884;4-Nitroestra-1,3,5(10)-triene-3,17beta-diol;2-Nitroestra-1,3,5(10)-triene-3,17beta-diol;Pitrazepin	C08516;C08530;C10692;C12238;C13730;C14988;C15007;C13794
feature8752	1.05239	10.542	1.93843	0.0543841	0.320405	-4.23921	1	0	not identified	not identified	not identified	not identified	#N/A	not identified	3	N-Oleoyl GABA;3,4-Dimethyl-5-pentyl-2-furanundecanoic acid;3,鈥?-鈥婦imethyl-鈥?-鈥媝ropyl-2-鈥媐urantridecanoic acid	HMDB0062335;HMDB0031126;HMDB0112078	Organic acids and derivatives;Lipids and lipid-like molecules;Lipids and lipid-like molecules	-;-;-	-;-;-	16759340;13963867;-	0	not identified	not identified
feature9059	0.129612	11.2377	0.278822	0.780752	0.92916	-5.9552	1	0	not identified	not identified	not identified	not identified	#N/A	not identified	27	2-[4,6-dihydroxy-2-methoxy-3-(3-methylbut-2-en-1-yl)phenyl]-1-(2,4-dihydroxy-5-methoxyphenyl)ethan-1-one;3-(2,4-dihydroxy-5-methoxyphenyl)-1-[2,4,6-trihydroxy-3-(3-methylbut-2-en-1-yl)phenyl]propan-1-one;1-hydroxy-1,7-bis(4-hydroxy-3-methoxyphenyl)heptane-3,5-dione;1-(3,4-dihydroxy-5-methoxyphenyl)-7-(4-hydroxy-3-methoxyphenyl)heptane-3,5-dione;2-hydroxy-1,7-bis(4-hydroxy-3-methoxyphenyl)heptane-…	HMDB0125487;HMDB0132645;HMDB0133451;HMDB0133453;HMDB0133454;HMDB0133455;HMDB0133518;HMDB0133525;HMDB0133709;HMDB0133710;HMDB0133711;HMDB0135229;HMDB0135552;HMDB0135581;HMDB0135582;HMDB0135584;HMDB0033284;HMDB0035110;HMDB0036557;HMDB0039059;HMDB0041197;HMDB0005032;HMDB0015600;HMDB0240226;HMDB0062374;HMDB0038922;HMDB0041148	Phenylpropanoids and polyketides;Phenylpropanoids and polyketides;Phenylpropanoids and polyketides;Phenylpropanoids and polyketides;Phenylpropanoids and polyketides;Phenylpropanoids and polyketides;Phenylpropanoids and polyketides;Phenylpropanoids and polyketides;Phenylpropanoids and polyketides;Phenylpropanoids and polyketides;Phenylpropanoids and polyketides;Lipids and lipid-like molecules;Phen…	-;-;-;-;-;-;-;-;-;-;-;-;-;-;-;-;-;-;C01553;-;-;C07778;-;-;-;-;-	-;-;-;-;-;-;-;-;-;-;-;-;-;-;-;-;-;-;-;-;-;-;-;-;-;-;-	-;-;-;-;-;-;-;-;-;-;-;-;-;-;-;-;-;-;100450;56776191;-;2678;2350;1549000;10948689;14521083;-	5	Alectrol;Dihydrosamidin;Visnadin;Trachelogenin;Cetirizine	C09059;C09260;C09316;C10891;C07778
feature9567	0.0134003	11.2999	0.0295126	0.976494	0.995747	-5.99151	1	1	beta-Citraurin	Lipids and lipid-like molecules	Prenol lipids	HMDB0035091	#N/A	not identified	5	Latanoprost;TG(14:1(9Z)/20:5(5Z,8Z,11Z,14Z,17Z)/14:1(9Z));TG(14:1(9Z)/14:1(9Z)/20:5(5Z,8Z,11Z,14Z,17Z));Momordicoside K;Goyaglycoside a	HMDB0014792;HMDB0048322;HMDB0047904;HMDB0036430;HMDB0038348	Lipids and lipid-like molecules;Lipids and lipid-like molecules;Lipids and lipid-like molecules;Lipids and lipid-like molecules;Lipids and lipid-like molecules	-;-;-;-;-	-;-;-;-;-	5311221;-;-;-;-	0	not identified	not identified
feature9568	-0.0879998	11.0796	-0.186313	0.852443	0.95617	-5.97552	1	1	FAHFA 27:4; FAHFA(22:4/5:0)	Lipids and lipid-like molecules	Fatty Acyls	not identified	#N/A	not identified	9	24-Hydroxycalcitriol;Neochlorogenin;Rockogenin;23S,25,26-Trihydroxyvitamin D3;3beta,7alpha-Dihydroxy-5-cholestenoate;4-cholesten-7伪,12伪,24-triol-3-one;7alpha,12alpha,26-trihydroxycholest-4-en-3-one;1alpha,23(S),25-trihydroxyvitamin D3;3alpha,7beta-dihydroxy-5beta-cholest-24-en-26-oic Acid	HMDB0006228;HMDB0030702;HMDB0033769;HMDB0060134;HMDB0012454;HMDB0062399;HMDB0062400;HMDB0062686;HMDB0062712	Lipids and lipid-like molecules;Lipids and lipid-like molecules;Lipids and lipid-like molecules;Lipids and lipid-like molecules;Lipids and lipid-like molecules;Lipids and lipid-like molecules;Lipids and lipid-like molecules;Lipids and lipid-like molecules;Lipids and lipid-like molecules	-;-;-;-;C17335;-;-;-;-	-;-;-;-;-;-;-;-;-	6446280;586922;4315287;17756748;3081084;24755588;24755528;9547450;5284291	5	Gitogenin;3beta,5beta-Ketotriol;Neogitogenin;3beta,7alpha-Dihydroxy-5-cholestenoate;Calcitetrol	C08899;C16494;C17003;C17335;C18231
feature9968	-0.848223	12.7365	-1.48498	0.139576	0.488098	-4.95792	1	0	not identified	not identified	not identified	not identified	#N/A	not identified	3	Nicardipine;Verbasoside;6-O-Methylarmillaridin	HMDB0014760;HMDB0039233;HMDB0035690	Organoheterocyclic compounds;Organic oxygen compounds;Lipids and lipid-like molecules	C07264;-;-	-;-;-	4474;13889681;-	2	Nicardipine;(+)-Plicamine	C07264;C12254
feature10275	-0.766649	11.5045	-1.79169	0.0751289	0.372547	-4.49177	1	0	not identified	not identified	not identified	not identified	#N/A	not identified	14	Udenafil;Eriojaposide B;5-{[7-(1-hydroxy-2-methylbut-3-en-2-yl)-2,2-dimethyl-5-[(2-methylbut-3-en-2-yl)oxy]-8-oxo-2H,8H-pyrano[3,2-g]chromen-10-yl]oxy}-8,8-dimethyl-3,10-bis(2-methylbut-3-en-2-yl)-2H,8H-pyrano[3,2-g]chromen-2-one;5-{[2,2-dimethyl-7-(2-methylbut-3-en-2-yl)-5-[(2-methylbut-3-en-2-yl)oxy]-8-oxo-2H,8H-pyrano[3,2-g]chromen-10-yl]oxy}-3-(1-hydroxy-2-methylbut-3-en-2-yl)-8,8-dimethyl-10…	HMDB0015628;HMDB0038029;HMDB0133011;HMDB0133012;HMDB0133013;HMDB0133014;HMDB0133015;HMDB0133016;HMDB0133017;HMDB0133018;HMDB0133019;HMDB0133020;HMDB0133021;HMDB0133022	Benzenoids;Lipids and lipid-like molecules;Phenylpropanoids and polyketides;Phenylpropanoids and polyketides;Phenylpropanoids and polyketides;Phenylpropanoids and polyketides;Phenylpropanoids and polyketides;Phenylpropanoids and polyketides;Phenylpropanoids and polyketides;Phenylpropanoids and polyketides;Phenylpropanoids and polyketides;Phenylpropanoids and polyketides;Phenylpropanoids and polyk…	-;-;-;-;-;-;-;-;-;-;-;-;-;-	-;-;-;-;-;-;-;-;-;-;-;-;-;-	6918523;-;-;-;-;-;-;-;-;-;-;-;-;-	2	Norcholestenol_iodomethyl_(131_I);Eriojaposide_B	C13547;C17889
feature10783	0.295453	7.78513	0.60745	0.54444	0.825689	-5.81782	1	0	not identified	not identified	not identified	not identified	#N/A	not identified	5	1-Acetyl-3,27-dihydroxywitha-5,24-dienolide 3-glucoside;Physalolactone B 3-glucoside;Prosapogenin;S-(11-hydroxy-9-deoxy-delta12-PGD2)-glutathione;S-(9-hydroxy-PGA1)-glutathione	HMDB0033729;HMDB0034201;HMDB0041131;HMDB0013055;HMDB0013059	Lipids and lipid-like molecules;Lipids and lipid-like molecules;Lipids and lipid-like molecules;Organic acids and derivatives;Organic acids and derivatives	-;-;-;-;-	-;-;-;-;-	-;-;-;53481595;53481599	0	not identified	not identified
feature10784	-0.0629676	10.4805	-0.120103	0.904557	0.973016	-5.9851	1	0	not identified	not identified	not identified	not identified	#N/A	not identified	0	not identified	not identified	not identified	not identified	not identified	not identified	1	Prednimustine	C19512

## Sheet: 19
	mod19.logFC	mod19.AveExpr	mod19.t	mod19.P.Value	mod19.adj.P.Val	mod19.B	mod19.IsAnnotated	mod19.IsMS2ident	mod19.MS2Metabolite	mod19.MS2superclass	mod19.MS2class	mod19.MS2hmd	mod19.MS2kegg	mod19.MS2lipidmaps	mod19.NumberMS1hmdb	mod19.MS1hmdbName	mod19.MS1hmdbID	mod19.MS1hmdbSuperClass	mod19.MS1hmdbTokegg	mod19.MS1hmdbTobiocyc	mod19.MS1hmdbTopubchem	mod19.NumberMS1kegg	mod19.MS1keggName	mod19.MS1keggID
feature166	0.0884128	12.6532	0.193768	0.846611	0.953669	-5.97418	1	0	not identified	not identified	not identified	not identified	#N/A	not identified	1	N-carbamoyl-beta-alaninate	HMDB0062812	Organic acids and derivatives	not identified	not identified	6971254	1	Brunfelsamidine	C10133
feature241	0.158576	13.4181	0.294959	0.768419	0.924536	-5.95083	1	1	3-Aminopyrazine-2-carboxylic acid	not identified	not identified	#N/A	#N/A	not identified	4	4-Nitrophenol;6-Hydroxynicotinic acid;3-Hydroxypicolinic acid;2-Hydroxynicotinic acid	HMDB0001232;HMDB0002658;HMDB0013188;HMDB0059710	Benzenoids;Organoheterocyclic compounds;Organoheterocyclic compounds;Organoheterocyclic compounds	C00870;C01020;C18620;-	P-NITROPHENOL;-;-;-	980;72924;13401;69114	6	4-Nitrophenol;6-Hydroxynicotinate;2-Nitrophenol;3-Nitrophenol;3-Hydroxypicolinic_acid;Biguanide	C00870;C01020;C01988;C14418;C18620;C07672
feature754	0.302521	10.2922	0.660013	0.510223	0.804107	-5.78643	1	1	N-Ethyl-N-methylcathinone	not identified	not identified	#N/A	#N/A	not identified	2	(卤)-3-Hydroxynonanoic acid;2,4,6-Triethyl-1,3,5-trioxane	HMDB0031513;HMDB0034040	Organic acids and derivatives;Organoheterocyclic compounds	-;-	-;-	36599;95669	0	not identified	not identified
feature811	0.588596	9.77115	0.917865	0.360112	0.704391	-5.59506	1	0	not identified	not identified	not identified	not identified	#N/A	not identified	1	Selenium Sulfide	HMDB0015106	Homogeneous non-metal compounds	not identified	not identified	24011	0	not identified	not identified
feature887	1.06894	11.4958	2.20765	0.0287349	0.239508	-3.72702	1	0	not identified	not identified	not identified	not identified	#N/A	not identified	49	1-hydroxyoct-2-enoylglycine;1-hydroxyoct-3-enoylglycine;1-hydroxyoct-4-enoylglycine;1-hydroxyoct-5-enoylglycine;1-hydroxyoct-6-enoylglycine;1-hydroxyoct-7-enoylglycine;2-hydroxyoct-1-enoylglycine;2-hydroxyoct-2-enoylglycine;2-hydroxyoct-3-enoylglycine;2-hydroxyoct-4-enoylglycine;2-hydroxyoct-5-enoylglycine;2-hydroxyoct-6-enoylglycine;2-hydroxyoct-7-enoylglycine;3-hydroxyoct-1-enoylglycine;3-hydro…	HMDB0094732;HMDB0094733;HMDB0094734;HMDB0094735;HMDB0094736;HMDB0094737;HMDB0094738;HMDB0094739;HMDB0094740;HMDB0094741;HMDB0094742;HMDB0094743;HMDB0094744;HMDB0094745;HMDB0094746;HMDB0094747;HMDB0094748;HMDB0094749;HMDB0094750;HMDB0094751;HMDB0094752;HMDB0094753;HMDB0094754;HMDB0094755;HMDB0094756;HMDB0094757;HMDB0094758;HMDB0094759;HMDB0094760;HMDB0094761;HMDB0094762;HMDB0094763;HMDB0094764;HMD…	Organic acids and derivatives;Organic acids and derivatives;Organic acids and derivatives;Organic acids and derivatives;Organic acids and derivatives;Organic acids and derivatives;Organic acids and derivatives;Organic acids and derivatives;Organic acids and derivatives;Organic acids and derivatives;Organic acids and derivatives;Organic acids and derivatives;Organic acids and derivatives;Organic a…	-;-;-;-;-;-;-;-;-;-;-;-;-;-;-;-;-;-;-;-;-;-;-;-;-;-;-;-;-;-;-;-;-;-;-;-;-;-;-;-;-;-;-;-;-;-;-;-;-	-;-;-;-;-;-;-;-;-;-;-;-;-;-;-;-;-;-;-;-;-;-;-;-;-;-;-;-;-;-;-;-;-;-;-;-;-;-;-;-;-;-;-;-;-;-;-;-;-	-;-;-;-;-;-;-;-;-;-;-;-;-;-;-;-;-;-;-;-;-;-;-;-;-;-;-;-;-;-;-;-;-;-;-;-;-;-;-;-;-;-;-;-;-;-;-;-;53481611	1	2-Amino-9,10-epoxy-8-oxodecanoic_acid	C12027
feature1382	-0.211307	10.8117	-0.467251	0.640975	0.874438	-5.88885	1	0	not identified	not identified	not identified	not identified	#N/A	not identified	4	3-(5,6,6-Trimethylbicyclo[2.2.1]hept-1-yl)cyclohexanol;Ambronide;Tetradecanol;Tetradecan-2-ol	HMDB0031851;HMDB0036831;HMDB0011638;HMDB0062733	Lipids and lipid-like molecules;Organoheterocyclic compounds;Lipids and lipid-like molecules;Lipids and lipid-like molecules	-;-;-;-	-;-;CPD-7875;-	103005;107166;8209;20831	1	Bombykal	C20128
feature1457	0.265451	12.4447	0.548455	0.584167	0.845763	-5.84996	1	0	not identified	not identified	not identified	not identified	#N/A	not identified	53	(Z,Z)-2,9,16-Heptadecatriene-4,6-diyn-8-ol;Falcarinone;Nootkatol;(2R,6S,7S,10Z)-beta-Santala-3(15),10-dien-12-ol;Dihydronootkatone;2,6-Di-tert-butyl-4-methylphenol;alpha-Valerenol;Isospathulenol;alpha-Santal-10-en-12-ol;Acolamone;alpha-Cyperol;beta-Costol;Epishyobunone;Preisocalamendiol;Epoxyguaiene;Acorenone;Isocyperol;Isoacolamone;(R)-2,7(14),9-Bisabolatrien-11-ol;Fukinone;(3S,6E)-6-Caryophylle…	HMDB0032674;HMDB0033693;HMDB0013688;HMDB0030232;HMDB0032220;HMDB0033826;HMDB0034661;HMDB0034718;HMDB0034940;HMDB0035020;HMDB0035026;HMDB0035097;HMDB0035306;HMDB0035391;HMDB0035645;HMDB0035704;HMDB0035718;HMDB0035720;HMDB0035739;HMDB0035793;HMDB0036118;HMDB0036192;HMDB0036402;HMDB0036420;HMDB0036716;HMDB0036717;HMDB0036788;HMDB0036789;HMDB0036793;HMDB0036798;HMDB0037069;HMDB0037392;HMDB0037395;HMD…	Lipids and lipid-like molecules;Organic oxygen compounds;Lipids and lipid-like molecules;Lipids and lipid-like molecules;Lipids and lipid-like molecules;Benzenoids;Lipids and lipid-like molecules;Lipids and lipid-like molecules;Lipids and lipid-like molecules;Lipids and lipid-like molecules;Lipids and lipid-like molecules;Lipids and lipid-like molecules;Lipids and lipid-like molecules;Lipids and …	-;C08445;C17915;C09720;-;C14693;-;-;-;-;C16945;-;-;-;-;-;C16974;-;-;-;-;-;-;-;C09720;-;-;C16908;-;-;-;-;-;-;-;-;-;-;-;-;-;-;-;-;-;-;C14550;-;-;-;-;-;-	-;-;-;-;-;-;-;-;-;-;-;-;-;-;-;-;-;-;-;-;-;-;-;-;CPD-13497;-;-;-;-;-;-;-;-;-;-;-;-;-;-;-;-;-;-;-;-;-;-;-;-;-;-;2-TRANS6-TRANS-FARNESAL;-	-;6109789;182645;5281532;277452;31404;-;-;5281531;-;273569;-;591309;-;-;573024;0;-;-;-;-;6437428;5368743;522266;6857681;6450269;5315299;14350;-;577203;24976912;-;-;3085365;-;-;56842615;5315607;-;-;-;-;23274265;-;-;-;1752;-;528759;-;21603104;0;-	20	Falcarinone;Dehydrofalcarinol;2-trans,6-trans-Farnesal;alpha-Santalol;beta-Santalol;4-n-Nonylphenol;Butylhydroxytoluene;Caryophyllene_epoxide;Cyperol;Isocyperol;Alismol;Nootkatol;(5S)-Albaflavenol;(5R)-Albaflavenol;Germacra-1(10),4,11(13)-trien-12-ol;Solavetivol;Pentalen-13-ol;10-Hydroxy-alpha-humulene;Artemisinic_alcohol;(11R)-Dihydroartemisinic_aldehyde	C08451;C17716;C03461;C09719;C09720;C14550;C14693;C16908;C16945;C16974;C17462;C17915;C17953;C17955;C19676;C19711;C19938;C20229;C20307;C20325
feature2027	0.652421	12.3301	1.37422	0.171352	0.530338	-5.10546	1	0	not identified	not identified	not identified	not identified	#N/A	not identified	17	2-(4-hydroxy-3-methylbut-2-en-1-yl)-4-(3-methylbut-2-en-1-yl)benzene-1,3,5-triol;bis(3-methylbut-2-en-1-yl)benzene-1,2,3,5-tetrol;2-[(3,3-dimethyloxiran-2-yl)methyl]-4-(3-methylbut-2-en-1-yl)benzene-1,3,5-triol;4-(3,7-dimethylocta-2,6-dien-1-yl)benzene-1,2,3,5-tetrol;2-{[3-methyl-3-(4-methylpent-3-en-1-yl)oxiran-2-yl]methyl}benzene-1,3,5-triol;2-[5-(3,3-dimethyloxiran-2-yl)-3-methylpent-2-en-1-yl…	HMDB0133045;HMDB0133047;HMDB0133048;HMDB0133084;HMDB0133085;HMDB0133086;HMDB0133087;HMDB0133088;HMDB0133089;HMDB0133090;HMDB0133091;HMDB0001518;HMDB0013248;HMDB0013835;HMDB0033244;HMDB0030993;HMDB0036143	Benzenoids;Lipids and lipid-like molecules;Benzenoids;Lipids and lipid-like molecules;Benzenoids;Benzenoids;Lipids and lipid-like molecules;Lipids and lipid-like molecules;Lipids and lipid-like molecules;Lipids and lipid-like molecules;Lipids and lipid-like molecules;Organoheterocyclic compounds;Benzenoids;Benzenoids;Benzenoids;Organoheterocyclic compounds;Lipids and lipid-like molecules	-;-;-;-;-;-;-;-;-;-;-;-;C03343;C15205;C14214;-;-	-;-;-;-;-;-;-;-;-;-;-;CPD-11962;-;-;-;-;-	-;-;-;-;-;-;-;-;-;-;-;9943542;20393;6782;3026;-;10199004	4	2-Ethylhexyl_phthalate;Dibutyl_phthalate;Diisobutyl_phthalate;Yellow_OB	C03343;C14214;C15205;C19553
feature2103	0.912268	11.2854	1.95324	0.0525886	0.316168	-4.21268	1	0	not identified	not identified	not identified	not identified	#N/A	not identified	0	not identified	not identified	not identified	not identified	not identified	not identified	1	5alpha-Androstane	C01554
feature2598	-0.0814391	11.2139	-0.175457	0.860949	0.960104	-5.97738	1	0	not identified	not identified	not identified	not identified	#N/A	not identified	6	Glutamyltyrosine;gamma-Glutamyltyrosine;8-hydroxy-2-methyl-2-(4-methylpent-3-en-1-yl)-2H-chromene-5-carboxylic acid;4'-Methoxymucidin;Ethylsuberenol;Angeloylsenkyunolide F	HMDB0028831;HMDB0011741;HMDB0134716;HMDB0030019;HMDB0039044;HMDB0039858	Organic acids and derivatives;Organic acids and derivatives;Benzenoids;Benzenoids;Phenylpropanoids and polyketides;Organoheterocyclic compounds	-;-;-;-;-;-	-;-;-;-;-;-	515717;94340;-;-;-;-	3	Karwinaphthol_B;(R*,S*)-4-[1-Ethyl-2-(4-fluorophenyl)butyl]phenol;(+)-2,7-Dideoxypancratistatin	C09942;C15463;C12256
feature2673	0.507696	9.06703	0.983677	0.326804	0.682098	-5.5363	1	0	not identified	not identified	not identified	not identified	#N/A	not identified	10	Mitiglinide;(E)-Piperolein A;Nonivamide;Nordihydrocapsaicin;Olomoucine;1,7-bis(4-hydroxyphenyl)heptan-3-one;Gravelliferone;5-Hydroxy-7-(4-hydroxyphenyl)-1-phenyl-3-heptanone;Auraptene;4-(3-Hydroxy-7-phenyl-6-heptenyl)-1,2-benzenediol	HMDB0015382;HMDB0030185;HMDB0029846;HMDB0036328;HMDB0035233;HMDB0138216;HMDB0030729;HMDB0033711;HMDB0034054;HMDB0041089	Phenylpropanoids and polyketides;Organoheterocyclic compounds;Benzenoids;Benzenoids;Organoheterocyclic compounds;Phenylpropanoids and polyketides;Phenylpropanoids and polyketides;Phenylpropanoids and polyketides;Lipids and lipid-like molecules;Phenylpropanoids and polyketides	-;-;-;C20216;-;-;-;-;-;-	-;-;-;-;CPD-5442;-;-;-;-;-	3047758;11141599;2998;168836;4592;-;14133589;10040339;1550607;10017580	7	Belladine;(+/-)-5-[(tert-Butylamino)-2'-hydroxypropoxy]-1,2,3,4-tetrahydro-1-naphthol;Pramoxine;Nordihydrocapsaicin;Ostruthin;Glepidotin_C;Doisynoestrol	C08518;C04875;C07892;C20216;C09281;C10259;C15453
feature3243	0.98418	14.7544	1.85412	0.0656181	0.351933	-4.38664	1	0	not identified	not identified	not identified	not identified	#N/A	not identified	0	not identified	not identified	not identified	not identified	not identified	not identified	2	Sannamycin_B;Istamycin_B0	C17711;C17990
feature3814	-0.286962	12.3739	-0.595023	0.552694	0.828814	-5.82486	1	0	not identified	not identified	not identified	not identified	#N/A	not identified	4	1-Phenyl-1,3-eicosanedione;O-(2-tetradecenoyl)carnitine;cis-5-Tetradecenoylcarnitine;trans-2-Tetradecenoylcarnitine	HMDB0032925;HMDB0062588;HMDB0002014;HMDB0013329	Benzenoids;Lipids and lipid-like molecules;Lipids and lipid-like molecules;Lipids and lipid-like molecules	-;-;-;-	-;-;-;-	94050;86290032;22833575;53481677	0	not identified	not identified
feature3889	-0.235213	10.3109	-0.406624	0.684844	0.894596	-5.91385	1	0	not identified	not identified	not identified	not identified	#N/A	not identified	12	2-(3,4-dihydroxyphenyl)-3,5-dihydroxy-8,8-dimethyl-4H,8H-pyrano[2,3-f]chromen-4-one;5,8-dihydroxy-4-(4-hydroxyphenyl)-12,12-dimethyl-3,11,14-trioxatetracyclo[8.5.0.0虏,鈦?0鹿鲁,鹿鈦礭pentadeca-1(10),2(7),4,8-tetraen-6-one;3,5-dihydroxy-8-(hydroxymethyl)-2-(4-hydroxyphenyl)-8-methyl-4H,8H-pyrano[2,3-f]chromen-4-one;2-(2,4-dihydroxyphenyl)-5-hydroxy-8-(hydroxymethyl)-8-methyl-4H,8H-pyrano[3,2-g]chromen-4-…	HMDB0127389;HMDB0127390;HMDB0127391;HMDB0127426;HMDB0127427;HMDB0127428;HMDB0127429;HMDB0034141;HMDB0015526;HMDB0129089;HMDB0015604;HMDB0036935	Phenylpropanoids and polyketides;Phenylpropanoids and polyketides;Phenylpropanoids and polyketides;Phenylpropanoids and polyketides;Phenylpropanoids and polyketides;Phenylpropanoids and polyketides;Phenylpropanoids and polyketides;Phenylpropanoids and polyketides;Organoheterocyclic compounds;Phenylpropanoids and polyketides;Lipids and lipid-like molecules;Organic oxygen compounds	-;-;-;-;-;-;-;-;-;-;C14388;-	-;-;-;-;-;-;-;-;-;-;-;-	-;-;-;-;-;-;-;44257408;33746;-;40326;-	6	Velloquercetin;PD116740;Deoxynogalonate;(1'S,5'S)-Averufin;Permethrin;trans-Permethrin	C10194;C12401;C18629;C20574;C14388;C19864
feature4459	1.28536	11.2467	2.24333	0.0262898	0.229621	-3.65444	1	0	not identified	not identified	not identified	not identified	#N/A	not identified	1	Austalide K	HMDB0030157	Phenylpropanoids and polyketides	not identified	not identified	13942822	3	Cammaconine;Norerythrostachaldine;3beta,21-Dihydroxy-pregna-5,7,9(11)-trien-20-one_diacetate	C08666;C08701;C14924
feature4535	1.01719	9.71994	2.17548	0.0311061	0.248324	-3.79151	1	1	Cadabicine	Organic oxygen compounds	Organooxygen compounds	HMDB0033451	#N/A	not identified	2	Cadabicine;Phytosphingosine-1-P	HMDB0033451;HMDB0012280	Organic oxygen compounds;Lipids and lipid-like molecules	-;-	-;PHTYOSPHINGOSINE-1-P	-;53481399	1	3,4-Dihydroxy-2-methy-4-[(2E,6E)-farnesyl]-3,4-dihydroquinoline_1-oxide	C21142
feature5030	-0.972536	9.90953	-1.95089	0.0528693	0.316868	-4.21689	1	0	not identified	not identified	not identified	not identified	#N/A	not identified	18	beta-Elemonic acid;Ganoderic acid Y;Isomasticadienonic acid;9(11)-Dehydroglycyrrhetic acid;3beta-3-Hydroxy-11-oxolanosta-8,24-dien-26-al;Bryononic acid;Mangiferonic acid;Desoxoglabrolide;Tomentosolic acid;Epoxyganoderiol B;Ganoderal B;Ursonic acid;Micromeric acid;Katononic acid;Ganoderiol F;Glypallidifloric acid;Lucidal;Masticadienonic acid	HMDB0034963;HMDB0035090;HMDB0035247;HMDB0035251;HMDB0035406;HMDB0035594;HMDB0035615;HMDB0035791;HMDB0035808;HMDB0036000;HMDB0036002;HMDB0036007;HMDB0036653;HMDB0037054;HMDB0038707;HMDB0038758;HMDB0040454;HMDB0040508	Lipids and lipid-like molecules;Lipids and lipid-like molecules;Lipids and lipid-like molecules;Lipids and lipid-like molecules;Lipids and lipid-like molecules;Organooxygen compounds;Lipids and lipid-like molecules;Lipids and lipid-like molecules;Lipids and lipid-like molecules;Lipids and lipid-like molecules;Lipids and lipid-like molecules;Lipids and lipid-like molecules;Lipids and lipid-like mo…	-;-;-;-;-;-;-;-;-;-;-;-;-;-;-;-;-;-	-;-;-;-;-;-;-;-;-;-;-;-;-;-;-;-;-;-	5320604;-;-;3631339;-;-;-;5257561;-;-;-;-;11568718;495453;-;-;-;5951616	1	Glycyrrhetaldehyde	C20511
feature5105	-0.364233	10.3096	-0.631832	0.528426	0.816936	-5.80358	1	0	not identified	not identified	not identified	not identified	#N/A	not identified	5	Tirofiban;Morphine-3-glucuronide;Morphine-6-glucuronide;Hydromorphone-3-glucuronide;Hydromorphone 3-beta-O-glucuronide	HMDB0014913;HMDB0041936;HMDB0041937;HMDB0060824;HMDB0060930	Organic acids and derivatives;Alkaloids and derivatives;Alkaloids and derivatives;Alkaloids and derivatives;Alkaloids and derivatives	C07965;C16643;C16578;-;-	-;-;-;-;-	60947;5484731;5360621;-;-	5	Kurarinol;Kuraridinol;Tirofiban;Morphine-6-glucuronide;Morphine-3-glucuronide	C17444;C17445;C07965;C16578;C16643
feature5618	0.47583	12.6836	0.966422	0.335336	0.687765	-5.55209	1	0	not identified	not identified	not identified	not identified	#N/A	not identified	4	Physapubenolide;Ganoderenic acid E;20-Hydroxy-3,7,11,15,23-pentaoxolanost-8-en-26-oic acid;Artenolide	HMDB0033976;HMDB0035797;HMDB0035895;HMDB0037565	Lipids and lipid-like molecules;Lipids and lipid-like molecules;Lipids and lipid-like molecules;Organoheterocyclic compounds	-;-;-;-	-;-;-;-	435365;-;-;-	1	Terpenoid_EA-I	C09198
feature5675	0.53591	11.2144	1.05855	0.291446	0.649424	-5.46457	1	0	not identified	not identified	not identified	not identified	#N/A	not identified	3	LysoPC(18:0);LysoPC(0:0/18:0);2-acetyl-1-alkyl-sn-glycero-3-phosphocholine	HMDB0010384;HMDB0011128;HMDB0062195	Lipids and lipid-like molecules;Lipids and lipid-like molecules;Lipids and lipid-like molecules	C04230;-;-	CPD-8345;-;-	497299;24779491;108156	0	not identified	not identified
feature5751	0.585954	10.0925	1.13712	0.257238	0.620857	-5.38374	1	0	not identified	not identified	not identified	not identified	#N/A	not identified	0	not identified	not identified	not identified	not identified	not identified	not identified	3	Butirosin_A;Butirosin_B;Oxyapramycin	C17585;C17586;C17997
feature6246	-0.276612	7.93735	-0.531853	0.595588	0.852152	-5.85841	1	0	not identified	not identified	not identified	not identified	#N/A	not identified	1	Torvoside E	HMDB0041530	Lipids and lipid-like molecules	not identified	not identified	not identified	0	not identified	not identified
feature6321	0.453473	11.3864	0.762132	0.447137	0.763769	-5.71806	1	0	not identified	not identified	not identified	not identified	#N/A	not identified	30	TG(14:0/15:0/22:5(4Z,7Z,10Z,13Z,16Z));TG(14:0/15:0/22:5(7Z,10Z,13Z,16Z,19Z));TG(14:0/22:5(4Z,7Z,10Z,13Z,16Z)/15:0);TG(14:0/22:5(7Z,10Z,13Z,16Z,19Z)/15:0);TG(15:0/14:0/22:5(4Z,7Z,10Z,13Z,16Z));TG(15:0/14:0/22:5(7Z,10Z,13Z,16Z,19Z));TG(15:0/16:0/20:5(5Z,8Z,11Z,14Z,17Z));TG(15:0/14:1(9Z)/22:4(7Z,10Z,13Z,16Z));TG(15:0/16:1(9Z)/20:4(5Z,8Z,11Z,14Z));TG(15:0/16:1(9Z)/20:4(8Z,11Z,14Z,17Z));TG(15:0/18:1(1…	HMDB0042113;HMDB0042118;HMDB0042722;HMDB0042872;HMDB0042981;HMDB0042986;HMDB0043043;HMDB0043183;HMDB0043210;HMDB0043216;HMDB0043244;HMDB0043273;HMDB0043410;HMDB0043417;HMDB0043438;HMDB0043518;HMDB0043575;HMDB0043641;HMDB0043664;HMDB0043665;HMDB0043692;HMDB0043715;HMDB0043881;HMDB0047761;HMDB0048446;HMDB0048452;HMDB0049108;HMDB0049735;HMDB0052412;HMDB0052419	Lipids and lipid-like molecules;Lipids and lipid-like molecules;Lipids and lipid-like molecules;Lipids and lipid-like molecules;Lipids and lipid-like molecules;Lipids and lipid-like molecules;Lipids and lipid-like molecules;Lipids and lipid-like molecules;Lipids and lipid-like molecules;Lipids and lipid-like molecules;Lipids and lipid-like molecules;Lipids and lipid-like molecules;Lipids and lipi…	-;-;-;-;-;-;-;-;-;-;-;-;-;-;-;-;-;-;-;-;-;-;-;-;-;-;-;-;-;-	-;-;-;-;-;-;-;-;-;-;-;-;-;-;-;-;-;-;-;-;-;-;-;-;-;-;-;-;-;-	-;-;-;-;-;-;-;-;-;-;-;-;-;-;-;-;-;-;-;-;-;-;-;-;-;-;-;-;-;-	0	not identified	not identified
feature6343	0.445772	9.70561	1.10527	0.27075	0.632763	-5.41719	1	0	not identified	not identified	not identified	not identified	#N/A	not identified	1	Valorphin	HMDB0059789	Organic acids and derivatives	not identified	not identified	not identified	0	not identified	not identified
feature6891	0.388386	11.2958	0.692601	0.489594	0.791116	-5.76567	1	1	1,3-Dimethyluric acid	Organoheterocyclic compounds	Imidazopyrimidines	HMDB0001857	#N/A	not identified	37	3-(3-hydroxy-5-methoxyphenyl)propanoic acid;2-(3-hydroxy-4-methoxyphenyl)propanoic acid;2-(4-hydroxy-3-methoxyphenyl)propanoic acid;3-(3-hydroxy-4-methoxyphenyl)propanoic acid;3-(2-hydroxy-4-methoxyphenyl)propanoic acid;2-(3,5-dimethoxyphenyl)acetic acid;3-hydroxy-3-(3-methoxyphenyl)propanoic acid;2-hydroxy-3-(3-methoxyphenyl)propanoic acid;2-(2-hydroxy-4-methoxyphenyl)propanoic acid;3-(2-hydroxy…	HMDB0125530;HMDB0129339;HMDB0130895;HMDB0131138;HMDB0131175;HMDB0131427;HMDB0133490;HMDB0133530;HMDB0133782;HMDB0134100;HMDB0135753;HMDB0140293;HMDB0140897;HMDB0000434;HMDB0029645;HMDB0029648;HMDB0030571;HMDB0032365;HMDB0035721;HMDB0037177;HMDB0039427;HMDB0040256;HMDB0040637;HMDB0060398;HMDB0060733;HMDB0060735;HMDB0062121;HMDB0137380;HMDB0137386;HMDB0137387;HMDB0137400;HMDB0012798;HMDB0037591;HMD…	Phenylpropanoids and polyketides;Phenylpropanoids and polyketides;Phenylpropanoids and polyketides;Phenylpropanoids and polyketides;Phenylpropanoids and polyketides;Benzenoids;Phenylpropanoids and polyketides;Phenylpropanoids and polyketides;Phenylpropanoids and polyketides;Phenylpropanoids and polyketides;Benzenoids;Phenylpropanoids and polyketides;Phenylpropanoids and polyketides;Benzenoids;Org…	-;-;-;-;-;-;-;-;-;-;-;-;-;-;C10726;-;-;-;-;-;-;-;-;-;-;-;-;-;-;-;-;-;-;-;-;-;-	-;-;-;-;-;-;-;-;-;-;-;-;-;-;-;-;-;-;-;-;-;-;-;5-HYDROXY-CONIFERYL-ALCOHOL;-;-;-;-;-;-;-;-;-;-;-;-;-	-;-;-;-;-;-;-;-;-;-;-;-;-;7139;66654;20525;97807;3354132;-;15008;14868260;151199;54684273;0;-;-;-;-;-;-;-;53481524;-;-;-;-;-	11	2,3-Dihydroxy-p-cumate;Phlorisobutyrophenone;Acetosyringone;2',6'-Dimethoxy-4'-hydroxyacetophenone;Xanthoxylin;5-Hydroxyconiferyl_alcohol;Cantharidin;Paeonilactone_B;Testolate;10beta-Hydroxy-6beta-isobutyrylfuranoeremophilane;Tutin	C06580;C07351;C10664;C10684;C10726;C12205;C16778;C17455;C01618;C09685;C09570
feature6967	1.3052	13.0998	2.32237	0.0215113	0.210255	-3.48984	1	1	3,5,6-Trihydroxy-5-(hydroxymethyl)-2-methoxy-2-cyclohexen-1-one	Organic oxygen compounds	Organooxygen compounds	HMDB0041031	#N/A	not identified	0	not identified	not identified	not identified	not identified	not identified	not identified	1	2-Oxo-8-methylthiooctanoic_acid	C17224
feature7462	-0.129509	8.72104	-0.223346	0.82356	0.946152	-5.96836	1	1	Isoliquiritigenin	Phenylpropanoids and polyketides	Linear 1,3-diarylpropanoids	HMDB0037316	C08650	not identified	34	(2S)-Liquiritigenin;(S)-Pinocembrin;3-phenyl-1-(2,4,6-trihydroxyphenyl)prop-2-en-1-one;5,7-dihydroxy-3-phenyl-3,4-dihydro-2H-1-benzopyran-4-one;5,8-dihydroxy-2-phenyl-3,4-dihydro-2H-1-benzopyran-4-one;6-hydroxy-2-[(4-hydroxyphenyl)methyl]-2,3-dihydro-1-benzofuran-3-one;2-[(4-hydroxyphenyl)methylidene]-2,3-dihydro-1-benzofuran-3,6-diol;2-benzyl-6,7-dihydroxy-2,3-dihydro-1-benzofuran-3-one;Dihydrod…	HMDB0029519;HMDB0030808;HMDB0128077;HMDB0129959;HMDB0134575;HMDB0137512;HMDB0137518;HMDB0137526;HMDB0005760;HMDB0029462;HMDB0032577;HMDB0033904;HMDB0036457;HMDB0037316;HMDB0041647;HMDB0061744;HMDB0138504;HMDB0141337;HMDB0033468;HMDB0127730;HMDB0127731;HMDB0135677;HMDB0135682;HMDB0135683;HMDB0135684;HMDB0135685;HMDB0135686;HMDB0135687;HMDB0135690;HMDB0135694;HMDB0029549;HMDB0033900;HMDB0041693;HMD…	Phenylpropanoids and polyketides;Phenylpropanoids and polyketides;Phenylpropanoids and polyketides;Phenylpropanoids and polyketides;Phenylpropanoids and polyketides;Phenylpropanoids and polyketides;Organoheterocyclic compounds;Phenylpropanoids and polyketides;Phenylpropanoids and polyketides;Phenylpropanoids and polyketides;Benzenoids;Organic oxygen compounds;Benzenoids;Phenylpropanoids and polyk…	C09762;C09827;-;-;-;-;-;-;-;-;-;-;-;C08650;-;-;-;-;-;-;-;-;-;-;-;-;-;-;-;-;-;-;-;-	-;-;-;-;-;-;-;-;2-HYDROXY-23-DIHYDRODAIDZEIN;-;-;-;CPD-9557;-;-;-;-;-;-;-;-;-;-;-;-;-;-;-;-;-;-;-;-;-	1889;238782;-;-;-;-;-;-;176907;5322052;231963;5458646;-;638278;10220719;-;-;-;5321825;-;-;-;-;-;-;-;-;-;-;-;12302276;-;-;-	9	3,9-Dihydroxypterocarpan;Isoliquiritigenin;Liquiritigenin;Pinocembrin;Hydrangenol;3',5'-Dihydroxyflavanone;Pinocembrin_chalcone;Aloe_emodin_anthrone;cis-3,4-Phenanthrenedihydrodiol-4-carboxylate	C04271;C08650;C09762;C09827;C10262;C15609;C16404;C16760;C18256
feature8107	0.892631	13.9591	1.69622	0.0918476	0.409912	-4.64588	1	1	Octadecanedioic acid	Lipids and lipid-like molecules	Fatty Acyls	HMDB0000782	#N/A	not identified	5	Octadecanedioic acid;9,10-DHOME;12,13-DHOME;(9xi,10xi,12xi)-9,10-Dihydroxy-12-octadecenoic acid;Dibutyl decanedioate	HMDB0000782;HMDB0004704;HMDB0004705;HMDB0031679;HMDB0041220	Lipids and lipid-like molecules;Lipids and lipid-like molecules;Lipids and lipid-like molecules;Lipids and lipid-like molecules;Lipids and lipid-like molecules	-;C14828;C14829;-;-	-;-;-;-;-	70095;9966640;10236635;5282958;7986	5	(9Z)-(7S,8S)-Dihydroxyoctadecenoic_acid;9,10-DHOME;12,13-DHOME;9,10-Epoxy-18-hydroxystearate;(8E,10S)-10-Hydroperoxyoctadeca-8-enoate	C07355;C14828;C14829;C19620;C20702
feature8183	0.489051	9.31162	1.0424	0.298845	0.654897	-5.48048	1	0	not identified	not identified	not identified	not identified	#N/A	not identified	30	Biochanin A;Glycitein;Prunetin;5,7-dihydroxy-6-methoxy-2-phenyl-4H-chromen-4-one;6,7-dihydroxy-5-methoxy-2-phenyl-4H-chromen-4-one;5,7-dihydroxy-2-(3-methoxyphenyl)-4H-chromen-4-one;3-(3,4-dihydroxyphenyl)-7-methoxy-4H-chromen-4-one;7-hydroxy-3-(4-hydroxy-3-methoxyphenyl)-4H-chromen-4-one;7-hydroxy-2-(4-hydroxyphenyl)-6-methoxy-4H-chromen-4-one;7-hydroxy-2-(4-hydroxyphenyl)-5-methoxy-4H-chromen-4…	HMDB0002338;HMDB0005781;HMDB0034127;HMDB0128584;HMDB0128588;HMDB0130320;HMDB0130374;HMDB0130379;HMDB0130929;HMDB0132455;HMDB0132850;HMDB0132873;HMDB0132886;HMDB0134889;HMDB0137557;HMDB0140471;HMDB0141945;HMDB0029522;HMDB0030768;HMDB0031428;HMDB0031720;HMDB0036629;HMDB0039166;HMDB0039578;HMDB0041758;HMDB0041776;HMDB0132457;HMDB0133330;HMDB0014718;HMDB0014967	Phenylpropanoids and polyketides;Phenylpropanoids and polyketides;Phenylpropanoids and polyketides;Phenylpropanoids and polyketides;Phenylpropanoids and polyketides;Phenylpropanoids and polyketides;Phenylpropanoids and polyketides;Phenylpropanoids and polyketides;Unknow;Phenylpropanoids and polyketides;Phenylpropanoids and polyketides;Phenylpropanoids and polyketides;Phenylpropanoids and polyketi…	C00814;C14536;C10521;-;-;-;-;-;-;-;-;-;-;-;-;-;-;C11577;-;-;C02920;-;-;-;C10504;-;-;-;-;C06948	BIOCHANIN-A;CPD-7027;CPD-3521;-;-;-;-;-;-;-;-;-;-;-;-;-;-;-;-;-;-;-;-;-;-;-;-;-;-;-	5280373;5317750;5281804;-;-;-;-;-;-;-;-;-;-;-;-;-;-;5281946;10891372;5378220;5280551;363863;-;-;442808;5321501;-;-;4020;3016	20	Biochanin_A;Questin;Acacetin;Calycosin;2'-Hydroxyformononetin;Genkwanin;Geraldone;Wogonin;Cypripedin;Lucidin_omega-methyl_ether;(-)-Maackiain;Melannin;Prunetin;Texasin;3-Methylgalangin;Glycitein;(+)-Maackiain;Obtusifolin;Physcion;Diazepam	C00814;C01448;C01470;C01562;C02920;C10046;C10047;C10197;C10323;C10370;C10502;C10504;C10521;C10536;C11577;C14536;C16229;C17039;C17045;C06948
feature8678	-0.120784	9.52474	-0.239282	0.811203	0.940975	-5.96487	1	0	not identified	not identified	not identified	not identified	#N/A	not identified	0	not identified	not identified	not identified	not identified	not identified	not identified	1	Dialicor	C12886
feature8753	0.475313	9.59919	0.938571	0.349408	0.697415	-5.577	1	0	not identified	not identified	not identified	not identified	#N/A	not identified	4	Chloromarmin;1-Acetyl-3,27-dihydroxywitha-5,24-dienolide 3-glucoside;Physalolactone B 3-glucoside;Prosapogenin	HMDB0041414;HMDB0033729;HMDB0034201;HMDB0041131	Phenylpropanoids and polyketides;Lipids and lipid-like molecules;Lipids and lipid-like molecules;Lipids and lipid-like molecules	-;-;-;-	-;-;-;-	-;-;-;-	1	Safranin	C19919
feature9323	0.947405	10.3753	1.8544	0.0655786	0.351933	-4.38617	1	0	not identified	not identified	not identified	not identified	#N/A	not identified	2	MG(0:0/22:2(13Z,16Z)/0:0);MG(22:2(13Z,16Z)/0:0/0:0)	HMDB0011553;HMDB0011583	Lipids and lipid-like molecules;Lipids and lipid-like molecules	-;-	-;-	53480968;53480991	0	not identified	not identified
feature9399	0.79415	8.62842	1.5494	0.12332	0.460933	-4.867	1	0	not identified	not identified	not identified	not identified	#N/A	not identified	9	3,4,5-trihydroxy-6-[2-hydroxy-3,4-dimethoxy-5-(3-oxoprop-1-en-1-yl)phenoxy]oxane-2-carboxylic acid;3,4,5-trihydroxy-6-[6-hydroxy-2,3-dimethoxy-4-(3-oxoprop-1-en-1-yl)phenoxy]oxane-2-carboxylic acid;3,4,5-trihydroxy-6-{[4-methoxy-6-(3-oxopropyl)-2H-1,3-benzodioxol-5-yl]oxy}oxane-2-carboxylic acid;3,4,5-trihydroxy-6-{[5-methoxy-6-(3-oxopropyl)-2H-1,3-benzodioxol-4-yl]oxy}oxane-2-carboxylic acid;3,4…	HMDB0128694;HMDB0128695;HMDB0128700;HMDB0128701;HMDB0128710;HMDB0128712;HMDB0059984;HMDB0059986;HMDB0060019	Organic oxygen compounds;Organic oxygen compounds;Organic oxygen compounds;Organic oxygen compounds;Organic oxygen compounds;Organic oxygen compounds;Organic oxygen compounds;Organic oxygen compounds;Phenylpropanoids and polyketides	-;-;-;-;-;-;-;-;-	-;-;-;-;-;-;-;-;-	-;-;-;-;-;-;-;-;-	1	Patellamide_C	C15735
feature9894	-0.580691	9.18841	-1.18673	0.237146	0.603429	-5.32977	1	0	not identified	not identified	not identified	not identified	#N/A	not identified	4	Limonin;Zapoterin;Endoxifen sulfate;1-Isobutanol	HMDB0035921;HMDB0035984;HMDB0061140;HMDB0031948	Lipids and lipid-like molecules;Lipids and lipid-like molecules;Phenylpropanoids and polyketides;Organic oxygen compounds	C03514;C08788;-;-	-;-;-;-	235284;4482275;-;-	5	Limonin;Zapoterin;Butyrylmallotochromene;Drummondin_A;Isobutyrylmallotochromene	C03514;C08788;C08997;C09004;C09009
feature9969	-0.228534	13.7247	-0.433471	0.665274	0.887546	-5.90321	1	0	not identified	not identified	not identified	not identified	#N/A	not identified	18	TG(15:0/18:3(6Z,9Z,12Z)/22:6(4Z,7Z,10Z,13Z,16Z,19Z));TG(15:0/20:4(5Z,8Z,11Z,14Z)/20:5(5Z,8Z,11Z,14Z,17Z));TG(15:0/22:5(4Z,7Z,10Z,13Z,16Z)/18:4(6Z,9Z,12Z,15Z));TG(15:0/18:3(9Z,12Z,15Z)/22:6(4Z,7Z,10Z,13Z,16Z,19Z));TG(15:0/18:4(6Z,9Z,12Z,15Z)/22:5(4Z,7Z,10Z,13Z,16Z));TG(15:0/18:4(6Z,9Z,12Z,15Z)/22:5(7Z,10Z,13Z,16Z,19Z));TG(15:0/20:4(8Z,11Z,14Z,17Z)/20:5(5Z,8Z,11Z,14Z,17Z));TG(15:0/20:5(5Z,8Z,11Z,14…	HMDB0043451;HMDB0043536;HMDB0043621;HMDB0043654;HMDB0043677;HMDB0043682;HMDB0043710;HMDB0043732;HMDB0043738;HMDB0043766;HMDB0043787;HMDB0043794;HMDB0052871;HMDB0054030;HMDB0054919;HMDB0055160;HMDB0055366;HMDB0055542	Lipids and lipid-like molecules;Lipids and lipid-like molecules;Lipids and lipid-like molecules;Lipids and lipid-like molecules;Lipids and lipid-like molecules;Lipids and lipid-like molecules;Lipids and lipid-like molecules;Lipids and lipid-like molecules;Lipids and lipid-like molecules;Lipids and lipid-like molecules;Lipids and lipid-like molecules;Lipids and lipid-like molecules;Lipids and lipi…	-;-;-;-;-;-;-;-;-;-;-;-;-;-;-;-;-;-	-;-;-;-;-;-;-;-;-;-;-;-;-;-;-;-;-;-	-;-;-;-;-;-;-;-;-;-;-;-;-;-;-;-;-;-	0	not identified	not identified
feature10482	-0.0919535	9.82228	-0.19611	0.84478	0.953289	-5.97375	1	0	not identified	not identified	not identified	not identified	#N/A	not identified	1	Alkaloid RC	HMDB0029361	Alkaloids and derivatives	not identified	not identified	not identified	0	not identified	not identified
feature10539	0.325021	8.42706	0.586058	0.558687	0.831421	-5.82985	1	0	not identified	not identified	not identified	not identified	#N/A	not identified	1	Cinncassiol C1 19-glucoside	HMDB0035167	Lipids and lipid-like molecules	not identified	not identified	not identified	0	not identified	not identified
feature10615	0.270228	8.45109	0.48465	0.628607	0.869336	-5.88104	1	0	not identified	not identified	not identified	not identified	#N/A	not identified	1	Taurolithocholic acid 3-sulfate	HMDB0002580	Lipids and lipid-like molecules	C03642	TAUROLITHOCHOLATE-SULFATE	440071	1	Taurolithocholate_sulfate	C03642

## Sheet: 22
	mod22.logFC	mod22.AveExpr	mod22.t	mod22.P.Value	mod22.adj.P.Val	mod22.B	mod22.IsAnnotated	mod22.IsMS2ident	mod22.MS2Metabolite	mod22.MS2superclass	mod22.MS2class	mod22.MS2hmd	mod22.MS2kegg	mod22.MS2lipidmaps	mod22.NumberMS1hmdb	mod22.MS1hmdbName	mod22.MS1hmdbID	mod22.MS1hmdbSuperClass	mod22.MS1hmdbTokegg	mod22.MS1hmdbTobiocyc	mod22.MS1hmdbTopubchem	mod22.NumberMS1kegg	mod22.MS1keggName	mod22.MS1keggID
feature106	1.20182	13.5514	2.43718	0.0159315	0.182684	-3.24133	1	1	Isopropylbenzene	Benzenoids	Benzene and substituted derivatives	HMDB0034029	C14396	not identified	8	1,2,4-Trimethylbenzene;Isopropylbenzene;1,2,4-Tris(methylene)cyclohexane;Mesitylene;o-Ethyltoluene;m-Ethyl_toluene;Propylbenzene;Hemimellitene	HMDB0013733;HMDB0034029;HMDB0040458;HMDB0041924;HMDB0059819;HMDB0059848;HMDB0059877;HMDB0059901	Benzenoids;Benzenoids;Hydrocarbons;Benzenoids;Benzenoids;Benzenoids;Benzenoids;Benzenoids	C14533;C14396;-;C14508;C14572;C14522;-;C14518	-;-;-;-;-;-;-;-	7247;7406;570705;7947;11903;12100;7668;10686	6	Cumene;Mesitylene;1,2,3-Trimethylbenzene;3-Ethyltoluene;1,2,4-Trimethylbenzene;2-Ethyltoluene	C14396;C14508;C14518;C14522;C14533;C14572
feature131	-0.396109	14.5787	-0.932765	0.352389	0.699829	-5.5821	1	1	(??)-4-Methylene-2-pyrrolidinecarboxylic acid	Unknown	Unknown	not identified	#N/A	not identified	10	2-Ethyl-4-methylthiazole;4-Ethyl-2-methylthiazole;5-Ethyl-4-methylthiazole;Thiiranebutanenitrile;Trimethylthiazole;5-Isothiocyanato-1-pentene;4-Ethyl-5-methylthiazole;5-Ethyl-2-methylthiazole;2-Vinylthiophene;Benzenethiol	HMDB0029730;HMDB0029731;HMDB0029732;HMDB0031337;HMDB0033155;HMDB0034300;HMDB0040062;HMDB0040096;HMDB0029726;HMDB0033746	Organoheterocyclic compounds;Organoheterocyclic compounds;Organoheterocyclic compounds;Organoheterocyclic compounds;Organoheterocyclic compounds;Organosulfur compounds;Organoheterocyclic compounds;Organoheterocyclic compounds;Organoheterocyclic compounds;Benzenoids	-;-;-;-;-;-;-;-;-;-	-;-;-;-;-;-;-;-;-;-	27440;520568;40380;148822;61653;87436;521384;519732;519642;7969	0	not identified	not identified
feature651	0.473318	9.91171	0.944874	0.346191	0.695628	-5.57143	1	0	not identified	not identified	not identified	not identified	#N/A	not identified	3	3-Isopropyl-2-methoxy-5-methylpyrazine;2-Methoxy-3-(2-methylpropyl)pyrazine;2-Methoxy-3-(1-methylpropyl)pyrazine	HMDB0029742;HMDB0031860;HMDB0032933	Organoheterocyclic compounds;Organoheterocyclic compounds;Organoheterocyclic compounds	-;-;-	-;-;-	15590168;32594;520098	0	not identified	not identified
feature889	0.544036	12.7709	0.962366	0.337361	0.689412	-5.55576	1	0	not identified	not identified	not identified	not identified	#N/A	not identified	9	Capryloylglycine;Valproylglycine;N-(5-Methyl-3-oxohexyl)alanine;N-Acetylaminooctanoic acid;(4S,8R)-8,9-Dihydroxy-p-menth-1(6)-en-2-one;(1'R)-Nepetalic acid;(S)-Oleuropeic acid;1-Acetylcyclohexyl acetate;(E)-10-Oxo-8-decenoic acid	HMDB0000832;HMDB0013116;HMDB0041540;HMDB0059745;HMDB0039052;HMDB0036117;HMDB0036998;HMDB0039710;HMDB0040883	Organic acids and derivatives;Organic acids and derivatives;Organic acids and derivatives;Organic acids and derivatives;Lipids and lipid-like molecules;Lipids and lipid-like molecules;Lipids and lipid-like molecules;Organic oxygen compounds;Lipids and lipid-like molecules	-;-;-;-;-;-;-;-;-	-;-;-;-;-;-;-;-;-	84290;181919;-;95555;-;12313272;12313716;62017;12431569	8	5-exo-Hydroxy-1,2-campholide;1,6,6-Trimethyl-2,7-dioxabicyclo[3.2.2]nonan-3-one;4,5-Dihydro-5,5-dimethyl-4-(3-oxobutyl)furan-2(3H)-one;(3R)-3-Isopropenyl-6-oxoheptanoate;(3S)-3-Isopropenyl-6-oxoheptanoate;(4R)-7-Hydroxy-4-isopropenyl-7-methyl-2-oxo-oxepanone;(4S)-7-Hydroxy-4-isopropenyl-7-methyl-2-oxo-oxepanone;[(1S)-4-Hydroxy-2,2,3-trimethylcyclopent-3-enyl]acetate	C03843;C04718;C06066;C11405;C11419;C19079;C19084;C20324
feature1322	1.17473	11.2551	2.41494	0.0168996	0.187765	-3.29033	1	0	not identified	not identified	not identified	not identified	#N/A	not identified	3	1-(2,6,6-Trimethyl-2-cyclohexen-1-yl)-1,6-heptadien-3-one;Tetradec-2-enal;(Z)-8-Tetradecenal	HMDB0029704;HMDB0032525;HMDB0032526	Lipids and lipid-like molecules;Lipids and lipid-like molecules;Lipids and lipid-like molecules	-;-;-	-;-;-	5365976;5283366;5283368	0	not identified	not identified
feature1347	-0.267292	10.4364	-0.648138	0.517853	0.809619	-5.79375	1	0	not identified	not identified	not identified	not identified	#N/A	not identified	64	Valerenic acid;Epiacoronene;4,10-Longipinanedione;Curcumanolide A;Curcumenone;Curcumenol;9-Pentadecene-12,14-diyne-1,11-diol;Saussurea lactone;Oxysolavetivone;7-Hydroxycostal;Dehydrocurdione;1,10-Epoxygermacrone;(4alpha,5alpha)-11-Eremophilene-2,9-dione;Petasalbin;beta-Costic acid;alpha-Rotunol;Germacrone 4,5-epoxide;Dihydroisoalantolactone;Marasmene;3-Phenylpropyl hexanoate;(Z)-alpha-Bergamoteno…	HMDB0030016;HMDB0031349;HMDB0032081;HMDB0033252;HMDB0033253;HMDB0033960;HMDB0034562;HMDB0034742;HMDB0034956;HMDB0035202;HMDB0035407;HMDB0035408;HMDB0035413;HMDB0035639;HMDB0035794;HMDB0035869;HMDB0035889;HMDB0035935;HMDB0036035;HMDB0036390;HMDB0036392;HMDB0036427;HMDB0036449;HMDB0036466;HMDB0036647;HMDB0037038;HMDB0037391;HMDB0037640;HMDB0037710;HMDB0037739;HMDB0038190;HMDB0038198;HMDB0038698;HMD…	Lipids and lipid-like molecules;Organic oxygen compounds;Lipids and lipid-like molecules;Lipids and lipid-like molecules;Lipids and lipid-like molecules;Lipids and lipid-like molecules;Lipids and lipid-like molecules;Lipids and lipid-like molecules;Lipids and lipid-like molecules;Lipids and lipid-like molecules;Lipids and lipid-like molecules;Lipids and lipid-like molecules;Lipids and lipid-like …	C09743;-;-;-;C17492;C16942;-;-;-;-;C16949;-;-;-;-;-;C17489;-;-;-;-;-;-;-;-;-;-;-;-;-;-;-;-;-;-;-;-;C17504;-;-;-;-;-;-;-;-;-;-;-;-;-;-;-;-;-;-;-;-;-;-;-;-;-;-	-;-;-;-;-;-;-;-;-;-;-;-;-;-;-;-;-;-;-;-;-;-;-;-;-;-;-;-;-;-;-;-;-;-;-;-;-;-;-;-;-;-;-;-;-;-;-;-;-;-;-;-;-;-;-;-;-;-;-;-;-;-;-;-	6042891;-;-;-;0;387977;-;556963;-;-;0;-;-;495921;-;-;0;5104810;14433071;221417;-;5320710;-;5463724;5255901;-;167093;61446;43046;-;-;-;-;-;-;528753;-;0;-;-;-;-;-;-;-;-;-;-;-;-;-;-;61035;637723;62240;-;12729;7781;8834;-;65428;20838796;-;15596	21	Bakkenolide_A;Confertifolin;Drimenin;Eremophilenolide;Helminthosporal;Hydroxyisopatchoulenone;Polygodial;Sclerosporin;Tetradymol;Valerenic_acid;Curcumenol;Dehydrocurdione;(4S,5S)-(+)-Germacrone_4,5-epoxide;13-Hydroxygermacrone;Curcumenone;Sugeonol;Chrysantherol;Germacrene_A_acid;Artemisinate;1-Deoxypentalenate;cis-11-Methyl-2-dodecenoic_acid	C09350;C09376;C09399;C09409;C09677;C09686;C09712;C09721;C09739;C09743;C16942;C16949;C17489;C17491;C17492;C17504;C17609;C19678;C20309;C20404;C18206
feature1867	-0.230092	9.39113	-0.494305	0.621789	0.86664	-5.87658	1	0	not identified	not identified	not identified	not identified	#N/A	not identified	2	Histidinyl-Proline;Prolyl-Histidine	HMDB0028893;HMDB0029019	Organic acids and derivatives;Organic acids and derivatives	-;-	-;-	-;-	0	not identified	not identified
feature2105	0.0643784	13.1307	0.116708	0.907242	0.973857	-5.98548	1	1	trans-Vaccenic acid	Lipids and lipid-like molecules	Fatty Acyls	HMDB0003231	C08367	not identified	0	not identified	not identified	not identified	not identified	not identified	not identified	1	5alpha-Androstane	C01554
feature2538	1.48685	10.6837	2.89197	0.00437791	0.104054	-2.1498	1	1	Aristolodione	Alkaloids and derivatives	Aporphines	HMDB0033247	#N/A	not identified	2	Osmundalin;Furaneol 4-glucoside	HMDB0031304;HMDB0032992	Organooxygen compounds;Organic oxygen compounds	-;-	-;-	5249536;-	0	not identified	not identified
feature2563	-0.170082	13.2913	-0.311934	0.755509	0.919576	-5.94597	1	0	not identified	not identified	not identified	not identified	#N/A	not identified	5	C.I. Solvent Red 80;Azacridone A;Estrone;15-Octadecene-9,11,13-triynoic acid;Avenalumin III	HMDB0037521;HMDB0040367;HMDB0000145;HMDB0032673;HMDB0038956	Organoheterocyclic compounds;Organoheterocyclic compounds;Lipids and lipid-like molecules;Lipids and lipid-like molecules;Organoheterocyclic compounds	C19214;-;C00468;-;-	-;-;ESTRONE;-;-	0;10357912;5870;-;-	13	Citrus_Red_No.2;Pilosine;Levcromakalim;Cromakalim;Difenoxuron;Schradan;Estrone;Hexestrol;Trenbolone;17beta-Dihydroequilin;Estra-1,3,5(10),6-tetraen-3,17beta-diol;3-Hydroxyestra-1,3,5(10)-trien-16-one;Naptalam	C19214;C10610;C11697;C11819;C19076;C19015;C00468;C13101;C14261;C14485;C14590;C15215;C18869
feature3083	0.71921	11.3619	1.58022	0.116092	0.451778	-4.8222	1	0	not identified	not identified	not identified	not identified	#N/A	not identified	12	Plastoquinone 3;1,1'-[1,11-Undecanediylbis(oxy)]bisbenzene;Allopregnanolone;Alloepipregnanolone;Epipregnanolone;Epimetendiol;3a-Hydroxy-5b-pregnane-20-one;5-(8-Pentadecenyl)-1,3-benzenediol;(2E,5E,12Z,15Z)-1-Hydroxy-2,5,12,15-heneicosatetraen-4-one;5alpha-Pregnan-20alpha-ol-3-one;Methyl Arachidonate;3alpha-hydroxy-5beta-pregnan-20-one	HMDB0033786;HMDB0039762;HMDB0001449;HMDB0001455;HMDB0001471;HMDB0006012;HMDB0006759;HMDB0030983;HMDB0036740;HMDB0060408;HMDB0062594;HMDB0062782	Lipids and lipid-like molecules;Benzenoids;Lipids and lipid-like molecules;Lipids and lipid-like molecules;Lipids and lipid-like molecules;Lipids and lipid-like molecules;Lipids and lipid-like molecules;Benzenoids;Lipids and lipid-like molecules;Lipids and lipid-like molecules;Lipids and lipid-like molecules;Lipids and lipid-like molecules	-;-;C13712;C15484;C11825;-;C05480;C10770;-;C18041;-;-	-;-;-;-;CPD-5961;-;-;-;-;-;-;-	-;-;92786;92787;228491;53477798;24779614;6916254;21964638;3080558;6421258;31402	12	Dimethisterone;5alpha,17alpha-Pregn-2-en-20-yn-17-ol_acetate;(3alpha,5beta,11beta,17beta)-9-Fluoro-17-methylandrostane-3,11,17-triol;(3beta,5alpha,11beta,17beta)-9-Fluoro-17-methylandrostane-3,11,17-triol;Pregnanolone;Bilobol;3beta-Hydroxy-5beta-pregnane-20-one;Allopregnanolone;17beta-Hydroxy-2alpha,17-dimethyl-5alpha-androstan-3-one;17beta-Hydroxy-5alpha-androstane_acetate;Isopregnanolone;5alpha…	C07628;C15186;C14616;C14883;C05480;C10770;C11825;C13712;C15099;C15264;C15484;C18041
feature3754	1.2503	10.9982	2.39235	0.0179358	0.192949	-3.33968	1	0	not identified	not identified	not identified	not identified	#N/A	not identified	5	20-Carboxy-leukotriene B4;12-oxo-10,11-dihydro-20-COOH-LTB4;12-oxo-20-dihydroxy-leukotriene B4;Anhydrocinnzeylanol;Sporotrichiol	HMDB0006059;HMDB0012549;HMDB0012551;HMDB0036863;HMDB0037062	Lipids and lipid-like molecules;Lipids and lipid-like molecules;Lipids and lipid-like molecules;Lipids and lipid-like molecules;Lipids and lipid-like molecules	C05950;-;-;-;-	-;CPD-9839;-;-;-	5280877;53481456;53481458;-;53463128	4	6alpha,9-Difluoro-11beta-hydroxypregn-4-ene-3,20-dione;20-COOH-Leukotriene_B4;Chaparrolide;Bis(2-butoxyethyl)phthalate	C15381;C05950;C08758;C15438
feature3779	-0.294095	10.6686	-0.702295	0.483546	0.788076	-5.7593	1	0	not identified	not identified	not identified	not identified	#N/A	not identified	11	(6beta,7alpha,12beta,13beta)-7-Hydroxy-11,16-dioxo-8,14-apianadien-22,6-olide;Armillarivin;Cortisol;18-Hydroxycorticosterone;17a,21-Dihydroxy-5b-pregnane-3,11,20-trione;Hydrocortisone;Isohumulone A;Adhumulone;5-Hydroxy-4-methoxy-5-(1-oxo-9,12,15-hexadecatrienyl)-2(5H)-furanone;(R)-Humulone;Sorbitan laurate	HMDB0031380;HMDB0038917;HMDB0000063;HMDB0000319;HMDB0006758;HMDB0014879;HMDB0030026;HMDB0030138;HMDB0032095;HMDB0034090;HMDB0029885	Lipids and lipid-like molecules;Lipids and lipid-like molecules;Lipids and lipid-like molecules;Lipids and lipid-like molecules;Lipids and lipid-like molecules;Lipids and lipid-like molecules;Lipids and lipid-like molecules;Organic oxygen compounds;Organooxygen compounds;Organic oxygen compounds;Lipids and lipid-like molecules	-;-;C00735;C01124;C05469;C00735;-;-;-;-;-	-;-;CORTISOL;-;-;-;-;-;-;-;-	-;-;657311;11222;65554;5754;93090;-;-;-;347468	9	Cortisol;18-Hydroxycorticosterone;4,5alpha-Dihydrocortisone;17alpha,21-Dihydroxy-5beta-pregnane-3,11,20-trione;11beta,21-Dihydroxy-3,20-oxo-5beta-pregnan-18-al;Poststerone;Humulone;16alpha-Hydroxycorticosterone;Isatidine	C00735;C01124;C03588;C05469;C05473;C08837;C10695;C15034;C10333
feature4271	0.381504	11.8134	0.93081	0.353396	0.699926	-5.58382	1	0	not identified	not identified	not identified	not identified	#N/A	not identified	2	(E)-Casimiroedine;3b-Hydroxy-6b-(3-chloro-2-hydroxy-2-methylbutanoyloxy)-7(11)-eremophilen-12,8b-olide	HMDB0030274;HMDB0041278	Phenylpropanoids and polyketides;Lipids and lipid-like molecules	C10577;-	-;-	5281818;-	2	Casimiroedine;Cetraxate_benzyl_ester	C10577;C03256
feature4299	0.201952	12.0218	0.465873	0.641959	0.875137	-5.88946	1	0	not identified	not identified	not identified	not identified	#N/A	not identified	0	not identified	not identified	not identified	not identified	not identified	not identified	4	6alpha-Hydroxycampestanol;6-Deoxocathasterone;3-epi-6-Deoxocathasterone;Stellettamide_A	C15788;C15798;C16251;C16893
feature4537	0.244873	11.1561	0.423951	0.672188	0.890954	-5.90706	1	0	not identified	not identified	not identified	not identified	#N/A	not identified	0	not identified	not identified	not identified	not identified	not identified	not identified	4	Phyllanthin;21-Acetoxy-11beta,17-dihydroxy-6alpha-methylpregn-4-ene-3,20-dione;11beta,17,21-Trihydroxy-2alpha-methylpregn-4-ene-3,20-dione_21-acetate;Naphthyl_dipeptide	C10746;C15275;C15302;C12062
feature4970	1.35402	11.6268	2.43035	0.0162236	0.184373	-3.25643	1	0	not identified	not identified	not identified	not identified	#N/A	not identified	4	3alpha,7alpha,12alpha,24(S)-tetrahydroxy-5beta-cholestan-27-al;Coprocholic acid;3a,7a,12a-Trihydroxy-5b-cholestanoic acid;3alpha,7alpha,12alpha,25-Tetrahydroxy-5beta-cholestane-24-one	HMDB0062206;HMDB0000601;HMDB0003873;HMDB0060137	Lipids and lipid-like molecules;Lipids and lipid-like molecules;Lipids and lipid-like molecules;Lipids and lipid-like molecules	-;-;C04722;-	-;-;CPD-1836;-	56927976;122312;23657849;-	1	3alpha,7alpha,12alpha-Trihydroxy-5beta-cholestanoate	C04722
feature4995	-0.569628	10.3768	-1.25603	0.210992	0.576308	-5.25061	1	0	not identified	not identified	not identified	not identified	#N/A	not identified	1	Ebastine	HMDB0060159	Benzenoids	not identified	not identified	3191	2	Neomethymycin;Methymycin	C11995;C11996
feature5753	0.306149	12.0727	0.490911	0.624182	0.867959	-5.87816	1	0	not identified	not identified	not identified	not identified	#N/A	not identified	1	Anhydroamarouciaxanthin B	HMDB0036911	Lipids and lipid-like molecules	not identified	not identified	not identified	0	not identified	not identified
feature6186	0.983155	9.91912	1.66547	0.0978339	0.417639	-4.69378	1	0	not identified	not identified	not identified	not identified	#N/A	not identified	1	PS(14:1(9Z)/14:1(9Z))	HMDB0012342	Lipids and lipid-like molecules	not identified	not identified	52926026	1	Thalicarpine	C09655
feature6211	-0.719107	9.71228	-1.62107	0.107031	0.43577	-4.76148	1	0	not identified	not identified	not identified	not identified	#N/A	not identified	1	(3b,16a,20R)-25-Acetoxy-3,16,20,22-tetrahydroxy-5-cucurbiten-11-one 3-glucoside	HMDB0035346	Lipids and lipid-like molecules	not identified	not identified	not identified	1	Avermectin_B2b_monosaccharide	C11957
feature6703	0.295905	12.1992	0.672724	0.502122	0.799377	-5.77845	1	0	not identified	not identified	not identified	not identified	#N/A	not identified	1	Glutamyl-Gamma-glutamate	HMDB0028833	Organic acids and derivatives	not identified	not identified	not identified	1	Dikegulac	C18825
feature6731	0.400106	11.9621	0.933887	0.351812	0.699405	-5.58112	1	0	not identified	not identified	not identified	not identified	#N/A	not identified	1	2,3,5,7,9-Pentathiadecane 2,2-dioxide	HMDB0039734	Organosulfur compounds	not identified	not identified	11777600	0	not identified	not identified
feature6969	0.327127	9.68115	0.608877	0.543495	0.825492	-5.817	1	0	not identified	not identified	not identified	not identified	#N/A	not identified	0	not identified	not identified	not identified	not identified	not identified	not identified	2	4-Chlorobiphenyl;2-Chlorobiphenyl	C06584;C14353
feature7402	1.58926	8.66676	3.27758	0.00129184	0.0592052	-1.09495	1	0	not identified	not identified	not identified	not identified	#N/A	not identified	2	Sulfadiazine;Lacosamide-glucuronide	HMDB0014503;HMDB0060829	Benzenoids;Organic oxygen compounds	C07658;-	-;-	5215;-	4	Sulfadiazine;SB_243213;beta-Peltatin_A_methyl_ether;Wortmannin	C07658;C11743;C10730;C15181
feature7427	-0.344597	9.9281	-0.729996	0.466492	0.775526	-5.74062	1	1	N-lactoyl-Tyrosine	Organic acids and derivatives	Carboxylic acids and derivatives	HMDB0062177	#N/A	not identified	1	Butyl oleate sulfate	HMDB0037511	Organic acids and derivatives	not identified	not identified	6435867	1	Fenothiocarb	C11084
feature7919	0.737705	15.985	1.8658	0.0639551	0.348568	-4.36659	1	1	10-Oxooctadecanoic acid	Lipids and lipid-like molecules	Fatty Acyls	HMDB0030980	#N/A	not identified	8	3-Oxooctadecanoic acid;9-Oxooctadecanoic acid;10-Oxooctadecanoic acid;11-Oxooctadecanoic acid;5-Hexyltetrahydro-2-furanoctanoic acid;5-Oxooctadecanoic acid;Ricinoleic acid;9,10-epoxyoctadecanoic acid	HMDB0010736;HMDB0030979;HMDB0030980;HMDB0030981;HMDB0031127;HMDB0034074;HMDB0034297;HMDB0061650	Lipids and lipid-like molecules;Lipids and lipid-like molecules;Lipids and lipid-like molecules;Lipids and lipid-like molecules;Lipids and lipid-like molecules;Lipids and lipid-like molecules;Lipids and lipid-like molecules;Lipids and lipid-like molecules	-;-;-;-;-;-;C08365;-	-;-;-;-;-;-;-;-	5283005;3083831;361941;5312905;53656633;85548;5282942;0	5	2-Oxooctadecanoic_acid;Ricinoleic_acid;(6R,7S)-6,7-Epoxyoctadecanoic_acid;cis-9,10-Epoxystearic_acid;18-Hydroxyoleate	C00869;C08365;C13791;C19418;C19616
feature7947	0.22976	9.58861	0.519504	0.604149	0.856796	-5.86454	1	0	not identified	not identified	not identified	not identified	#N/A	not identified	2	Promazine;Promethazine	HMDB0014564;HMDB0015202	Organoheterocyclic compounds;Organoheterocyclic compounds	C07379;C07404	-;-	4926;4927	3	(Ac)2-L-Lys-D-Ala;Promazine;Promethazine	C02487;C07379;C07404
feature8185	-0.114422	11.8775	-0.205541	0.837418	0.951794	-5.97196	1	0	not identified	not identified	not identified	not identified	#N/A	not identified	2	3,4,5-trihydroxy-2-[hydroxy(3,4,5-trihydroxyoxan-2-yl)methyl]-4-[3,4,5-trihydroxy-6-(hydroxymethyl)oxan-2-yl]cyclohexa-2,5-dien-1-one;Melledonal B	HMDB0128223;HMDB0037043	Organic oxygen compounds;Lipids and lipid-like molecules	-;-	-;-	-;-	0	not identified	not identified
feature8618	1.92755	10.0665	3.23938	0.00146523	0.0625105	-1.20459	1	1	FAHFA 21:0; FAHFA(18:0/3:0)	Lipids and lipid-like molecules	Fatty Acyls	not identified	#N/A	not identified	0	not identified	not identified	not identified	not identified	not identified	not identified	0	not identified	not identified
feature8643	-0.0877485	10.599	-0.195887	0.844955	0.953289	-5.97379	1	0	not identified	not identified	not identified	not identified	#N/A	not identified	2	Capecitabine;Dictyoquinazol C	HMDB0015233;HMDB0040442	Nucleosides, nucleotides, and analogues;Organoheterocyclic compounds	C12650;-	-;-	60953;11099949	1	Capecitabine	C12650
feature9135	0.408264	14.8363	0.94877	0.344212	0.694295	-5.56796	1	0	not identified	not identified	not identified	not identified	#N/A	not identified	3	Pteroside Z;Secoeremopetasitolide B;Nummularine B	HMDB0032587;HMDB0041363;HMDB0029334	Benzenoids;Lipids and lipid-like molecules;Organic acids and derivatives	-;-;-	-;-;-	-;-;51017057	2	Nigakilactone_M;Nigakilactone_N	C17035;C17036
feature9163	0.819165	8.312	1.69848	0.0914186	0.409029	-4.64232	1	0	not identified	not identified	not identified	not identified	#N/A	not identified	2	PGF2a ethanolamide;Bisnorcholic acid	HMDB0013628;HMDB0002082	Lipids and lipid-like molecules;Lipids and lipid-like molecules	C13828;-	-;-	53481911;9547705	0	not identified	not identified
feature9401	-0.0382264	11.0005	-0.0732604	0.941693	0.984287	-5.98938	1	0	not identified	not identified	not identified	not identified	#N/A	not identified	2	Cilazapril;4-[(1E)-1-{4-[2-(dimethylamino)ethoxy]phenyl}-2-phenylbut-1-en-1-yl]-2-methoxyphenol	HMDB0015433;HMDB0142532	Organic acids and derivatives;Phenylpropanoids and polyketides	-;-	-;-	56330;-	2	Paspalicine;11-O-Demethyl-17-O-deacetylvindoline	C20553;C04318
feature9834	1.29649	12.0831	2.50228	0.0133749	0.1694	-3.09551	1	1	Lucidenic acid M	Lipids and lipid-like molecules	Prenol lipids	HMDB0035973	#N/A	not identified	1	Lucidenic acid M	HMDB0035973	Lipids and lipid-like molecules	not identified	not identified	not identified	2	3-Dehydroecdysone;Podecdysone_B	C02513;C08832
feature10379	0.336227	7.99314	0.767515	0.44394	0.760921	-5.71418	1	0	not identified	not identified	not identified	not identified	#N/A	not identified	1	Malformin	HMDB0029429	Organic acids and derivatives	not identified	not identified	4005	1	Condurango_glycoside_A	C17553
feature10617	0.615553	11.576	1.03935	0.300258	0.655594	-5.48346	1	0	not identified	not identified	not identified	not identified	#N/A	not identified	1	Vitamin K2	HMDB0030017	Lipids and lipid-like molecules	C00828	not identified	5283547	0	not identified	not identified

## Sheet: 8
	mod8.logFC	mod8.AveExpr	mod8.t	mod8.P.Value	mod8.adj.P.Val	mod8.B	mod8.IsAnnotated	mod8.IsMS2ident	mod8.MS2Metabolite	mod8.MS2superclass	mod8.MS2class	mod8.MS2hmd	mod8.MS2kegg	mod8.MS2lipidmaps	mod8.NumberMS1hmdb	mod8.MS1hmdbName	mod8.MS1hmdbID	mod8.MS1hmdbSuperClass	mod8.MS1hmdbTokegg	mod8.MS1hmdbTobiocyc	mod8.MS1hmdbTopubchem	mod8.NumberMS1kegg	mod8.MS1keggName	mod8.MS1keggID
feature162	1.57414	9.77136	3.83973	0.000178943	0.0219025	0.643241	1	0	not identified	not identified	not identified	not identified	#N/A	not identified	1	Agmatine	HMDB0001432	Organic nitrogen compounds	C00179	AGMATHINE	199	1	Agmatine	C00179
feature246	-0.549047	13.6143	-1.29355	0.197741	0.56195	-5.20592	1	0	not identified	not identified	not identified	not identified	#N/A	not identified	2	6-Chloro-N-(1-methylethyl)-1,3,5-triazine-2,4-diamine;Indoleacrylic acid	HMDB0033249;HMDB0000734	Organoheterocyclic compounds;Organoheterocyclic compounds	C06559;-	CPD-801;-	22563;15030923	2	Deethylatrazine;3-Indoleacrylate	C06559;C21283
feature850	-1.17185	11.3885	-2.91906	0.00403307	0.101373	-2.0795	1	1	Harmol	Alkaloids and derivatives	Harmala alkaloids	HMDB0034217	#N/A	not identified	6	5-Acetylamino-6-amino-3-methyluracil;6-amino-5[N-methylformylamino]-1-methyluracil;Serotonin;Cotinine;N(6)-Methyllysine;Isoputreanine	HMDB0004400;HMDB0059771;HMDB0000259;HMDB0001046;HMDB0002038;HMDB0006009	Organic nitrogen compounds;Organic nitrogen compounds;Organoheterocyclic compounds;Organoheterocyclic compounds;Organic acids and derivatives;Organic acids and derivatives	C16366;-;C00780;-;C02728;-	-;-;-;CPD-2742;-;-	88299;9920643;5202;408;164795;171763	8	5-Acetylamino-6-amino-3-methyluracil;Cymoxanil;Serotonin;N-Hydroxyl-tryptamine;5-(N-Methyl-4,5-dihydro-1H-pyrrol-2-yl)pyridin-2-ol;N6-Methyl-L-lysine;L-Phosphinothricin;Glufosinate	C16366;C18498;C00780;C17203;C21075;C02728;C04650;C05042
feature942	1.79225	16.4707	3.94889	0.000118755	0.0173288	1.007	1	1	Dehydrosalsolidine	Organoheterocyclic compounds	not identified	#N/A	#N/A	not identified	3	N-Methylcalystegine C1;(Z)-1-(Methylthio)-5-phenyl-1-penten-3-yne;Tetrahydro-2,5-furan-diacetic acid	HMDB0036394;HMDB0032688;HMDB0059767	Alkaloids and derivatives;Benzenoids;Organic acids and derivatives	-;-;-	-;-;-	-;-;13220191	5	N-Acetyl-D-fucosamine;N-Acetyl-D-quinovosamine;N-Acetyl-L-fucosamine;N-Acetyl-L-rhamnosamine;2-Oxosuberate	C15480;C15481;C21046;C21056;C16589
feature1016	1.57184	10.3084	3.06697	0.00255152	0.0823282	-1.68543	1	0	not identified	not identified	not identified	not identified	#N/A	not identified	0	not identified	not identified	not identified	not identified	not identified	not identified	1	CMN_131	C15663
feature1304	0.785868	13.284	1.81847	0.0709194	0.362386	-4.44711	1	0	not identified	not identified	not identified	not identified	#N/A	not identified	3	Isovalerylglutamic acid;Suberylglycine;Minoxidil	HMDB0000726;HMDB0000953;HMDB0014494	Organic acids and derivatives;Organic acids and derivatives;Organic nitrogen compounds	-;-;-	-;-;-	133383;6453952;-	1	N-Hydroxy-IQ	C20289
feature1378	1.77873	14.1902	4.02204	8.98123e-05	0.0158479	1.25534	1	0	not identified	not identified	not identified	not identified	#N/A	not identified	45	(2E,6E)-1-Hydroxy-2,6,10-farnesatrien-9-one;2-Hydroxyacorenone;Acorusnol;Epiacorone;2,6-Di-tert-butyl-4-hydroxymethylphenol;Geranyl tiglate;10alpha-4,5-Seco-11-eudesmene-4,5-dione;(4S)-Dihydrocurcumenone;Calamensesquiterpinenol;Curdione;3-Hydroxy-1,10-bisaboladien-9-one;Epilubimin;7-Hydroxycostol;(-)-Myrtenyl isovalerate;Rishitinone;4alpha,5alpha-Epoxy-11-eudesmen-3a-ol;Isolubimin;Aubergenone;bet…	HMDB0030891;HMDB0030916;HMDB0030920;HMDB0031348;HMDB0032048;HMDB0032292;HMDB0032681;HMDB0033083;HMDB0033104;HMDB0034714;HMDB0034722;HMDB0035032;HMDB0035040;HMDB0035127;HMDB0035147;HMDB0035301;HMDB0035648;HMDB0035827;HMDB0036446;HMDB0036549;HMDB0036668;HMDB0036680;HMDB0036687;HMDB0037393;HMDB0037906;HMDB0038027;HMDB0038122;HMDB0038144;HMDB0038178;HMDB0039525;HMDB0039688;HMDB0040712;HMDB0002352;HMD…	Lipids and lipid-like molecules;Organic oxygen compounds;Lipids and lipid-like molecules;Organic oxygen compounds;Benzenoids;Lipids and lipid-like molecules;Lipids and lipid-like molecules;Lipids and lipid-like molecules;Organooxygen compounds;Lipids and lipid-like molecules;Lipids and lipid-like molecules;Lipids and lipid-like molecules;Lipids and lipid-like molecules;Lipids and lipid-like molec…	-;-;-;-;-;-;-;-;-;C17493;-;-;-;-;-;-;-;-;-;-;-;C16946;-;-;-;-;-;-;-;-;-;-;C09627;C17076;-;-;-;-;C04780;-;-;-;-;-;-	-;-;-;-;-;-;-;-;-;-;-;-;-;-;-;-;-;-;-;-;-;-;-;-;-;-;-;-;-;-;-;-;-;-;-;-;-;-;-;-;-;-;-;-;-	-;-;-;98934;6929;5367785;-;-;-;5362828;-;3504626;-;5319992;-;-;-;-;-;-;-;0;-;-;3504251;5797328;3559861;-;519782;-;-;-;161937;12530;12327;8139;95397;228769;61185;520455;229385;16255;121739;-;16833	13	Latia_luciferin;Capsidiol;Helminthosporol;Hernandulcin;Lubimin;Sirenin;Farnesoic_acid;Cyperolone;Curdione;Kikkanol_B;CAI-1;Tridecanoic_acid;Bufotenidine	C02293;C09627;C09678;C09681;C09700;C09733;C16502;C16946;C17493;C17604;C16640;C17076;C13664
feature1462	-1.42382	14.6385	-2.46446	0.0148115	0.177925	-3.18065	1	0	not identified	not identified	not identified	not identified	#N/A	not identified	1	3-Hydroxymyristate	HMDB0094672	Lipids and lipid-like molecules	not identified	CPD-12808	not identified	2	1,8-Diazacyclotetradecane-2,9-dione;Cyclo(L-leucyl-L-leucyl)	C04277;C20514
feature1667	-1.11806	13.4192	-2.77231	0.00624706	0.122523	-2.4533	1	0	not identified	not identified	not identified	not identified	#N/A	not identified	52	Valerenic acid;Epiacoronene;4,10-Longipinanedione;Curcumanolide A;Curcumenone;Curcumenol;9-Pentadecene-12,14-diyne-1,11-diol;Saussurea lactone;Oxysolavetivone;7-Hydroxycostal;Dehydrocurdione;1,10-Epoxygermacrone;(4alpha,5alpha)-11-Eremophilene-2,9-dione;Petasalbin;beta-Costic acid;alpha-Rotunol;Germacrone 4,5-epoxide;Dihydroisoalantolactone;Marasmene;3-Phenylpropyl hexanoate;(Z)-alpha-Bergamoteno…	HMDB0030016;HMDB0031349;HMDB0032081;HMDB0033252;HMDB0033253;HMDB0033960;HMDB0034562;HMDB0034742;HMDB0034956;HMDB0035202;HMDB0035407;HMDB0035408;HMDB0035413;HMDB0035639;HMDB0035794;HMDB0035869;HMDB0035889;HMDB0035935;HMDB0036035;HMDB0036390;HMDB0036392;HMDB0036427;HMDB0036449;HMDB0036466;HMDB0036647;HMDB0037038;HMDB0037391;HMDB0037640;HMDB0037710;HMDB0037739;HMDB0038190;HMDB0038198;HMDB0038698;HMD…	Lipids and lipid-like molecules;Organic oxygen compounds;Lipids and lipid-like molecules;Lipids and lipid-like molecules;Lipids and lipid-like molecules;Lipids and lipid-like molecules;Lipids and lipid-like molecules;Lipids and lipid-like molecules;Lipids and lipid-like molecules;Lipids and lipid-like molecules;Lipids and lipid-like molecules;Lipids and lipid-like molecules;Lipids and lipid-like …	C09743;-;-;-;C17492;C16942;-;-;-;-;C16949;-;-;-;-;-;C17489;-;-;-;-;-;-;-;-;-;-;-;-;-;-;-;-;-;-;-;-;C17504;-;-;-;-;-;-;-;-;-;-;-;-;-;-	-;-;-;-;-;-;-;-;-;-;-;-;-;-;-;-;-;-;-;-;-;-;-;-;-;-;-;-;-;-;-;-;-;-;-;-;-;-;-;-;-;-;-;-;-;-;-;-;-;-;-;-	6042891;-;-;-;0;387977;-;556963;-;-;0;-;-;495921;-;-;0;5104810;14433071;221417;-;5320710;-;5463724;5255901;-;167093;61446;43046;-;-;-;-;-;-;528753;-;0;-;-;-;-;-;-;-;-;-;-;-;-;-;-	21	Pulcherriminic_acid;Bakkenolide_A;Confertifolin;Drimenin;Eremophilenolide;Helminthosporal;Hydroxyisopatchoulenone;Polygodial;Sclerosporin;Tetradymol;Valerenic_acid;Curcumenol;Dehydrocurdione;(4S,5S)-(+)-Germacrone_4,5-epoxide;13-Hydroxygermacrone;Curcumenone;Sugeonol;Chrysantherol;Germacrene_A_acid;Artemisinate;1-Deoxypentalenate	C20515;C09350;C09376;C09399;C09409;C09677;C09686;C09712;C09721;C09739;C09743;C16942;C16949;C17489;C17491;C17492;C17504;C17609;C19678;C20309;C20404
feature2066	-0.463163	12.2274	-1.15909	0.248197	0.612782	-5.36012	1	1	Linoleic acid	Lipids and lipid-like molecules	Fatty Acyls	HMDB0000673	C01595	not identified	0	not identified	not identified	not identified	not identified	not identified	not identified	0	not identified	not identified
feature2158	1.39618	10.2918	2.86054	0.00481159	0.108496	-2.23063	1	0	not identified	not identified	not identified	not identified	#N/A	not identified	1	Myristoylglycine	HMDB0013250	Organic acids and derivatives	not identified	not identified	72348	0	not identified	not identified
feature2232	1.30452	9.79108	2.66699	0.00846429	0.141509	-2.71089	1	0	not identified	not identified	not identified	not identified	#N/A	not identified	2	5a-Androst-3-en-17-one ;5alpha-Androst-16-en-3-one	HMDB0006046;HMDB0034406	Lipids and lipid-like molecules;Lipids and lipid-like molecules	-;-	-;-	11807837;86705	4	17a-Aza-D-homoandrost-5-en-3beta-ol;3-Oxo-delta4-steroid;3-Oxo-delta5-steroid;3-Oxo-delta1-steroid	C14958;C00619;C01034;C02941
feature2520	0.765473	10.6928	1.78731	0.0758368	0.374344	-4.49902	1	0	not identified	not identified	not identified	not identified	#N/A	not identified	0	not identified	not identified	not identified	not identified	not identified	not identified	3	Lupinate;3-Methoxyestra-1,3,5(10),16-tetraene;4-[1-Ethyl-2-(4-methylphenyl)butyl]phenol	C01513;C15107;C15217
feature2594	1.87004	14.2248	4.12606	5.99901e-05	0.0133986	1.61474	1	1	Desogestrel	Lipids and lipid-like molecules	Sterol Lipids	HMDB0014449	C07629	not identified	11	12(13)Ep-9-KODE;(9Z,11R,12S,13S,15Z)-12,13-Epoxy-11-hydroxy-9,15-octadecadienoic acid;Sterebin A;Auxin b;MG(a-13:0/0:0/0:0)[rac];MG(0:0/a-13:0/0:0)[rac];MG(13:0/0:0/0:0);MG(0:0/13:0/0:0);MG(0:0/i-13:0/0:0);(S)-10,16-Dihydroxyhexadecanoic acid;Undecanoylcholine	HMDB0013623;HMDB0033505;HMDB0035337;HMDB0038484;HMDB0072841;HMDB0072843;HMDB0072845;HMDB0072861;HMDB0072870;HMDB0037798;HMDB0013322	Lipids and lipid-like molecules;Lipids and lipid-like molecules;Lipids and lipid-like molecules;Lipids and lipid-like molecules;Lipids and lipid-like molecules;Lipids and lipid-like molecules;Lipids and lipid-like molecules;Lipids and lipid-like molecules;Lipids and lipid-like molecules;Lipids and lipid-like molecules;Organic nitrogen compounds	-;-;-;-;-;-;-;-;-;C08285;-	-;-;-;-;-;-;-;-;-;-;-	5283007;-;-;103739;-;-;-;-;-;441449;53481666	9	13(S)-HPOT;(9Z,12Z,15Z)-(7S,8S)-Dihydroxyoctadeca-9,12,15-trienoic_acid;Dihydroalbocycline;9(S)-HPOT;2(R)-HPOT;(9R,10E,12Z,15Z)-9-Hydroperoxyoctadeca-10,12,15-trienoate;(8E,10S,12Z,15Z)-10-Hydroperoxyoctadeca-8,12,15-trienoate;10,16-Dihydroxyhexadecanoic_acid;Amitraz	C04785;C07357;C15753;C16321;C16341;C19936;C20704;C08285;C10995
feature2678	-0.99531	11.6123	-2.21211	0.0284186	0.238507	-3.718	1	0	not identified	not identified	not identified	not identified	#N/A	not identified	6	Galactosyl 4-hydroxyproline;4-Hydroxyproline galactoside;(3R)-3,4-Dihydroxy-3-(hydroxymethyl)butanenitrile 4-glucoside;N-Acetylmuramate;6-(benzoyloxy)-3,4,5-trihydroxyoxane-2-carboxylic acid;Benzoyl glucuronide (Benzoic acid)	HMDB0029353;HMDB0029354;HMDB0034085;HMDB0060493;HMDB0125176;HMDB0010324	Organic acids and derivatives;Lipids and lipid-like molecules;Lipids and lipid-like molecules;Organic oxygen compounds;Organic oxygen compounds;Organic oxygen compounds	-;-;-;C02713;-;-	-;-;-;-;-;-	-;-;-;5462244;-;115145	2	N-Acetylmuramate;D-Prephenyllactate	C02713;C00994
feature3448	0.860983	12.0598	1.78187	0.0767239	0.376025	-4.508	1	0	not identified	not identified	not identified	not identified	#N/A	not identified	2	Lactapiperanol D;Cibaric acid	HMDB0033631;HMDB0038580	Lipids and lipid-like molecules;Lipids and lipid-like molecules	-;-	-;-	-;20839146	0	not identified	not identified
feature3736	1.20197	14.7486	2.68942	0.00793973	0.137906	-2.65678	1	0	not identified	not identified	not identified	not identified	#N/A	not identified	6	2-Arachidonyl Glycerol ether;4-Hydroxy-3-(16-methylheptadecyl)-2H-pyran-2-one;3-鈥婱ethyl-鈥?-鈥媝entyl-2-鈥媐urantridecanoic acid;5-Hexyl-3,4-dimethyl-2-furanundecanoic acid;5-Heptyl-3-methyl-2-furanundecanoic acid;3,4-Dimethyl-5-pentyl-2-furandodecanoic acid	HMDB0013657;HMDB0032093;HMDB0061648;HMDB0112074;HMDB0112075;HMDB0112077	Lipids and lipid-like molecules;Organoheterocyclic compounds;Lipids and lipid-like molecules;Lipids and lipid-like molecules;Lipids and lipid-like molecules;Lipids and lipid-like molecules	-;-;-;-;-;-	-;-;-;-;-;-	6483057;-;-;-;-;-	0	not identified	not identified
feature3810	1.62195	15.1568	3.3094	0.00116224	0.0567185	-1.00279	1	1	Bufalin	not identified	not identified	#N/A	C16922	not identified	5	12a-Hydroxy-3-oxocholadienic acid;9'-Carboxy-alpha-tocotrienol;6-O-Acetylaustroinulin;7-O-Acetylaustroinulin;Cilostazol	HMDB0000385;HMDB0012867;HMDB0036803;HMDB0036804;HMDB0015297	Lipids and lipid-like molecules;Lipids and lipid-like molecules;Lipids and lipid-like molecules;Lipids and lipid-like molecules;Organoheterocyclic compounds	-;-;-;-;-	-;-;-;-;-	53477691;53481535;-;-;2754	3	Medroxyprogesterone_acetate;12alpha-Hydroxy-3-oxochola-4,6-dienoate;Bufalin	C08150;C15569;C16922
feature3894	-1.23134	11.8192	-2.75242	0.0066203	0.127333	-2.50264	1	0	not identified	not identified	not identified	not identified	#N/A	not identified	1	Flavoxate	HMDB0015279	Phenylpropanoids and polyketides	C07809	not identified	3354	4	S-Hexyl-glutathione;Flavoxate;Thalicsessine;Corydaline	C02886;C07809;C08714;C15530
feature4590	1.16726	9.41659	2.69217	0.00787764	0.137906	-2.65013	1	0	not identified	not identified	not identified	not identified	#N/A	not identified	0	not identified	not identified	not identified	not identified	not identified	not identified	2	Melithiazol_A;Melithiazole_E	C15696;C15712
feature4664	1.32554	11.4887	2.78866	0.00595475	0.119576	-2.41251	1	0	not identified	not identified	not identified	not identified	#N/A	not identified	6	4,4-Dimethyl-14alpha-hydroxymethyl-5alpha-cholesta-8-en-3beta-ol;gamma-Taraxastane-3,20-diol;Schleichol 1;3beta-Cycloartane-3,25-diol;3beta-Cycloartane-3,29-diol;4,4-dimethyl-14alpha-hydroxymethyl-5alpha-cholest-8-en-3beta-ol	HMDB0012160;HMDB0035930;HMDB0036253;HMDB0039752;HMDB0040753;HMDB0062380	Lipids and lipid-like molecules;Lipids and lipid-like molecules;Lipids and lipid-like molecules;Lipids and lipid-like molecules;Lipids and lipid-like molecules;Lipids and lipid-like molecules	-;-;-;-;-;-	CPD-8607;-;-;-;-;-	25201302;-;-;565447;-;15698821	4	Dammarenediol-I;Arabidiol;Dammarenediol_II;Lupan-3beta,20-diol	C08621;C19828;C19829;C19863
feature4952	0.480071	11.9054	1.12791	0.261096	0.624712	-5.39351	1	1	Acylcarnitine 21:2	Lipids and lipid-like molecules	Fatty Acyls	not identified	C02301	not identified	2	6-Deoxodolichosterone;2-Deoxycastasterone	HMDB0034332;HMDB0034423	Lipids and lipid-like molecules;Lipids and lipid-like molecules	-;C15793	-;-	-;0	2	Teasterone;Typhasterol	C15791;C15793
feature5026	2.38706	12.344	4.26315	3.4856e-05	0.010899	2.09942	1	0	not identified	not identified	not identified	not identified	#N/A	not identified	4	Cervonyl carnitine;Ubiquinone-4;13'-Carboxy-alpha-tocotrienol;Ceanothenic acid	HMDB0006510;HMDB0006710;HMDB0012556;HMDB0036850	Lipids and lipid-like molecules;Lipids and lipid-like molecules;Lipids and lipid-like molecules;Lipids and lipid-like molecules	-;-;-;-	-;-;-;-	53477842;5283545;53481462;-	0	not identified	not identified
feature5110	-1.17717	9.17743	-2.65291	0.0088093	0.143165	-2.74465	1	0	not identified	not identified	not identified	not identified	#N/A	not identified	2	Nicardipine;Verbasoside	HMDB0014760;HMDB0039233	Organoheterocyclic compounds;Organic oxygen compounds	C07264;-	-;-	4474;13889681	2	Nicardipine;(+)-Plicamine	C07264;C12254
feature5806	1.21558	12.2797	2.02504	0.0445757	0.293709	-4.08128	1	0	not identified	not identified	not identified	not identified	#N/A	not identified	2	Indacaterol-8-O-glucuronide;2-amino-4-{[2-({4-[5-(2-carboxy-2-hydroxyethyl)-2-hydroxyphenyl]-3-hydroxy-2-methylbutan-2-yl}sulfanyl)-1-[(carboxymethyl)-C-hydroxycarbonimidoyl]ethyl]-C-hydroxycarbonimidoyl}butanoic acid	HMDB0061152;HMDB0133280	Organic oxygen compounds;Organic acids and derivatives	-;-	-;-	-;-	2	Handelin;Canthiumine	C17613;C10000
feature5880	1.63782	10.9153	2.94237	0.00375654	0.0985682	-2.01855	1	0	not identified	not identified	not identified	not identified	#N/A	not identified	0	not identified	not identified	not identified	not identified	not identified	not identified	2	Cerbertin;Lanceotoxin_B	C08857;C08873
feature6326	-3.17337	10.227	-5.35391	3.04298e-07	0.000555039	6.36771	1	0	not identified	not identified	not identified	not identified	#N/A	not identified	0	not identified	not identified	not identified	not identified	not identified	not identified	1	Erythromycin_ethylsuccinate	C12796
feature6329	-1.33534	10.0637	-2.84372	0.00505953	0.111862	-2.27356	1	0	not identified	not identified	not identified	not identified	#N/A	not identified	16	PS(18:1(11Z)/22:2(13Z,16Z));PS(18:1(9Z)/22:2(13Z,16Z));PS(18:2(9Z,12Z)/22:1(13Z));PS(18:3(6Z,9Z,12Z)/22:0);PS(18:3(9Z,12Z,15Z)/22:0);PS(20:0/20:3(5Z,8Z,11Z));PS(20:0/20:3(8Z,11Z,14Z));PS(20:1(11Z)/20:2(11Z,14Z));PS(20:2(11Z,14Z)/20:1(11Z));PS(20:3(5Z,8Z,11Z)/20:0);PS(20:3(8Z,11Z,14Z)/20:0);PS(22:0/18:3(6Z,9Z,12Z));PS(22:0/18:3(9Z,12Z,15Z));PS(22:1(13Z)/18:2(9Z,12Z));PS(22:2(13Z,16Z)/18:1(11Z));PS…	HMDB0112402;HMDB0112419;HMDB0112436;HMDB0112460;HMDB0112477;HMDB0112526;HMDB0112527;HMDB0112553;HMDB0112579;HMDB0112605;HMDB0112625;HMDB0112716;HMDB0112717;HMDB0112744;HMDB0112767;HMDB0112768	Lipids and lipid-like molecules;Lipids and lipid-like molecules;Lipids and lipid-like molecules;Lipids and lipid-like molecules;Lipids and lipid-like molecules;Lipids and lipid-like molecules;Lipids and lipid-like molecules;Lipids and lipid-like molecules;Lipids and lipid-like molecules;Lipids and lipid-like molecules;Lipids and lipid-like molecules;Lipids and lipid-like molecules;Lipids and lipi…	-;-;-;-;-;-;-;-;-;-;-;-;-;-;-;-	-;-;-;-;-;-;-;-;-;-;-;-;-;-;-;-	-;-;-;-;-;-;-;-;-;-;-;-;-;-;-;-	1	Psychotridine	C09233
feature7022	0.374128	11.4649	0.710102	0.478705	0.78466	-5.75411	1	0	not identified	not identified	not identified	not identified	#N/A	not identified	30	3-Methoxytyrosine;Methyldopa;3-O-Methyl-a-methyldopa;Temozolomide;3-(4-hydroxy-3-methoxyphenyl)prop-2-enoic acid;(2E)-3-(3-hydroxy-5-methoxyphenyl)prop-2-enoic acid;3-(3-hydroxy-5-methoxyphenyl)prop-2-enoic acid;3-(4-methoxyphenyl)-2-oxopropanoic acid;3-(3-hydroxy-4-methoxyphenyl)prop-2-enoic acid;(2Z)-2-hydroxy-3-(4-methoxyphenyl)prop-2-enoic acid;(2E)-3-(2-hydroxy-4-methoxyphenyl)prop-2-enoic a…	HMDB0001434;HMDB0011754;HMDB0060747;HMDB0014991;HMDB0125096;HMDB0125524;HMDB0125588;HMDB0127500;HMDB0131137;HMDB0131171;HMDB0131172;HMDB0131173;HMDB0134088;HMDB0135741;HMDB0137510;HMDB0140957;HMDB0141263;HMDB0141265;HMDB0142175;HMDB0000954;HMDB0000955;HMDB0002120;HMDB0029663;HMDB0030765;HMDB0032614;HMDB0032652;HMDB0037644;HMDB0039606;HMDB0059721;HMDB0061686	Organic acids and derivatives;Phenylpropanoids and polyketides;Organic acids and derivatives;Organoheterocyclic compounds;Phenylpropanoids and polyketides;Phenylpropanoids and polyketides;Phenylpropanoids and polyketides;Benzenoids;Phenylpropanoids and polyketides;Benzenoids;Phenylpropanoids and polyketides;Benzenoids;Phenylpropanoids and polyketides;Phenylpropanoids and polyketides;Phenylpropano…	-;C07194;-;-;-;-;-;-;-;-;-;-;-;-;-;-;-;-;-;C01494;C10470;-;-;-;-;-;-;-;-;-	-;ALPHA-METHYLDOPA;CPD-11496;-;-;-;-;-;-;-;-;-;-;-;-;-;-;-;-;-;-;-;-;-;-;-;-;-;-;-	1670;38853;-;5394;-;-;-;-;-;-;-;-;-;-;-;-;-;-;-;445858;736186;75318;61229;169539;9473;68437;5463156;127295;181659;-	12	Methyldopa_anhydrous;Enicoflavine;3-Hydroxy-5-methyl-L-tyrosine;Scytalone;Ferulate;6-Hydroxymellein;2,4,8-Trihydroxy-1-tetralone;Isoferulic_acid;Methyl_caffeate;Dimethyl_phthalate;5-Hydroxyconiferaldehyde;Kakuol	C07194;C09946;C20801;C00779;C01494;C02379;C09974;C10470;C10477;C11233;C12204;C16982
feature7096	2.11732	12.8291	4.20383	4.41557e-05	0.0112113	1.88816	1	0	not identified	not identified	not identified	not identified	#N/A	not identified	2	1-Isothiocyanato-7-(methylsulfinyl)heptane;Ethyl aconitate	HMDB0038441;HMDB0040275	Organosulfur compounds;Organic acids and derivatives	-;-	-;-	9837367;25088424	7	O-Succinyl-L-homoserine;N-Acetyl-D-mannosaminolactone;cis-(Homo)2-aconitate;Aspidofractine;16-Methoxytabersonine;Hirsuteine;Corynantheine	C01118;C03776;C20581;C09040;C11675;C16971;C17872
feature7458	1.0739	13.9303	2.28872	0.0234436	0.217799	-3.56057	1	1	2-[4-(3-Hydroxypropyl)-2-methoxyphenoxy]-1,3-propanediol	Benzenoids	Phenol ethers	HMDB0040352	#N/A	not identified	3	1-(9H-Pyrido[3,4-b]indol-1-yl)-1,4-butanediol;N-Ornithyl-L-taurine;3,4,5-trihydroxy-6-{[1-(4-methoxyphenyl)-4-methylpentan-3-yl]oxy}oxane-2-carboxylic acid	HMDB0035193;HMDB0033519;HMDB0132969	Alkaloids and derivatives;Organic acids and derivatives;Lipids and lipid-like molecules	-;-;-	-;-;-	-;-;-	7	Ancymidol;Albonoursin;N-Hydroxy-2-acetamidofluorene;1-Hydroxy-2-acetamidofluorene;7-Hydroxy-2-acetamidofluorene;3-Hydroxy-2-acetamidofluorene;5-Hydroxy-2-acetamidofluorene	C18774;C20520;C03954;C14481;C14633;C14656;C14678
feature7835	0.229946	10.7953	0.580876	0.562166	0.833764	-5.8327	1	0	not identified	not identified	not identified	not identified	#N/A	not identified	3	3-Hydroxy-9-(4-hydroxyphenyl)-1H,3H-naphtho[1,8-cd]pyran-1-one;3-Hydroxy-4-(4-hydroxyphenyl)-1H,3H-naphtho[1,8-cd]pyran-1-one;Silica aerogel	HMDB0039404;HMDB0039405;HMDB0032503	Benzenoids;Benzenoids;Benzenoids	-;-;-	-;-;-	10870049;11033651;1151680	1	L-Tyrosine_methyl_ester_4-sulfate	C04201
feature8238	0.886748	11.2492	1.77528	0.0778106	0.378639	-4.51885	1	0	not identified	not identified	not identified	not identified	#N/A	not identified	1	Urothion	HMDB0002377	Organoheterocyclic compounds	not identified	not identified	86845	1	Gerrardine	C10147
feature8312	0.919106	13.5473	1.82913	0.0692979	0.359771	-4.42914	1	0	not identified	not identified	not identified	not identified	#N/A	not identified	2	Marimastat;Pergolide	HMDB0014924;HMDB0015317	Organic oxygen compounds;Organoheterocyclic compounds	-;C07425	-;-	119031;47811	1	Pergolide	C07425
feature8600	1.89331	9.15869	3.78189	0.000221612	0.0247482	0.453875	1	0	not identified	not identified	not identified	not identified	#N/A	not identified	118	14,15-DiHETrE;8,9-DiHETrE;11,12-DiHETrE;5,6-DHET;12-Keto-tetrahydro-leukotriene B4;10,11-dihydro-leukotriene B4;6,7-dihydro-12-epi-LTB4;Sterebin E;15-Hydroperoxyeicosa-8Z,11Z,13E-trienoate;DG(15:0/22:0/0:0);DG(22:0/15:0/0:0);Diethylene glycol distearate;DG(15:0/0:0/22:0);DG(i-12:0/a-25:0/0:0);DG(i-12:0/0:0/a-25:0);DG(12:0/a-25:0/0:0);DG(12:0/0:0/a-25:0);DG(a-13:0/i-24:0/0:0);DG(a-13:0/0:0/i-24:0)…	HMDB0002265;HMDB0002311;HMDB0002314;HMDB0002343;HMDB0002995;HMDB0012504;HMDB0012838;HMDB0035379;HMDB0060106;HMDB0007086;HMDB0007590;HMDB0036223;HMDB0055985;HMDB0093135;HMDB0093136;HMDB0093137;HMDB0093138;HMDB0093307;HMDB0093308;HMDB0093309;HMDB0093310;HMDB0093311;HMDB0093312;HMDB0093574;HMDB0093575;HMDB0093576;HMDB0093577;HMDB0093578;HMDB0093579;HMDB0093580;HMDB0093581;HMDB0093582;HMDB0093583;HMD…	Lipids and lipid-like molecules;Lipids and lipid-like molecules;Lipids and lipid-like molecules;Lipids and lipid-like molecules;Lipids and lipid-like molecules;Lipids and lipid-like molecules;Lipids and lipid-like molecules;Lipids and lipid-like molecules;Lipids and lipid-like molecules;Lipids and lipid-like molecules;Lipids and lipid-like molecules;Lipids and lipid-like molecules;Lipids and lipi…	C14775;C14773;C14774;C14772;C02165;-;-;-;-;-;-;-;-;-;-;-;-;-;-;-;-;-;-;-;-;-;-;-;-;-;-;-;-;-;-;-;-;-;-;-;-;-;-;-;-;-;-;-;-;-;-;-;-;-;-;-;-;-;-;-;-;-;-;-;-;-;-;-;-;-;-;-;-;-;-;-;-;-;-;-;-;-;-;-;-;-;-;-;-;-;-;-;-;-;-;-;-;-;-;-;-;-;-;-;-;-;-;-;-;-;-;-;-;-;-;-;-;-	-;-;-;-;-;-;-;-;-;-;-;-;-;-;-;-;-;-;-;-;-;-;-;-;-;-;-;-;-;-;-;-;-;-;-;-;-;-;-;-;-;-;-;-;-;-;-;-;-;-;-;-;-;-;-;-;-;-;-;-;-;-;-;-;-;-;-;-;-;-;-;-;-;-;-;-;-;-;-;-;-;-;-;-;-;-;-;-;-;-;-;-;-;-;-;-;-;-;-;-;-;-;-;-;-;-;-;-;-;-;-;-;-;-;-;-;-;-	5283147;5283144;5283146;5283142;5283122;53481449;53481527;-;-;53478015;53478361;61026;-;-;-;-;-;-;-;-;-;-;-;-;-;-;-;-;-;-;-;-;-;-;-;-;-;-;-;-;-;-;-;-;-;-;-;-;-;-;-;-;-;-;-;-;-;-;-;-;-;-;-;-;-;-;-;-;-;-;-;-;-;-;-;-;-;-;-;-;-;-;-;-;-;-;-;-;-;-;-;-;-;-;-;-;-;-;-;-;-;-;-;-;-;-;-;-;-;-;-;-;-;-;-;-;-;-	6	Aphidicolin;Zoapatanol;5,6-DHET;8,9-DHET;11,12-DHET;14,15-DHET	C06088;C09205;C14772;C14773;C14774;C14775
feature8674	1.35499	11.9984	2.91966	0.00402567	0.101373	-2.07792	1	0	not identified	not identified	not identified	not identified	#N/A	not identified	3	Formoterol;Arformoterol;2-{4-[(1E)-1,2-diphenylbut-1-en-1-yl]phenoxy}ethan-1-ol	HMDB0015118;HMDB0015399;HMDB0142450	Benzenoids;Benzenoids;Phenylpropanoids and polyketides	C07805;-;-	-;-;-	3410;3083544;-	2	Formoterol;alpha,alpha'-Diethyl-4,4'-bis(2-propynyloxy)stilbene	C07805;C15066
feature8758	-1.39659	10.6547	-2.87535	0.00460254	0.106698	-2.19263	1	0	not identified	not identified	not identified	not identified	#N/A	not identified	13	3,4,5-trihydroxy-6-[(5-hydroxy-2,2-dimethyl-2H-chromen-7-yl)oxy]oxane-2-carboxylic acid;3,4,5-trihydroxy-6-[(7-hydroxy-2,2-dimethyl-2H-chromen-5-yl)oxy]oxane-2-carboxylic acid;3,4,5-trihydroxy-6-[(5-hydroxy-2,2-dimethyl-2H-chromen-6-yl)oxy]oxane-2-carboxylic acid;3,4,5-trihydroxy-6-[(6-hydroxy-2,2-dimethyl-2H-chromen-5-yl)oxy]oxane-2-carboxylic acid;6-({5,5-dimethyl-3,6-dioxatricyclo[5.4.0.0虏,鈦碷u…	HMDB0126418;HMDB0126419;HMDB0126420;HMDB0126421;HMDB0126422;HMDB0126423;HMDB0127742;HMDB0129399;HMDB0135673;HMDB0030669;HMDB0039959;HMDB0039960;HMDB0036400	Organic oxygen compounds;Organic oxygen compounds;Organic oxygen compounds;Organic oxygen compounds;Organic oxygen compounds;Organic oxygen compounds;Organic oxygen compounds;Organic oxygen compounds;Organic oxygen compounds;Organooxygen compounds;Organic oxygen compounds;Organic oxygen compounds;Phenylpropanoids and polyketides	-;-;-;-;-;-;-;-;-;-;-;-;-	-;-;-;-;-;-;-;-;-;-;-;-;-	-;-;-;-;-;-;-;-;-;-;-;-;-	2	5-O-Feruloylquinic_acid;Sulpyrine	C02572;C13229
feature9051	0.601514	11.9933	1.21366	0.226721	0.594046	-5.29954	1	0	not identified	not identified	not identified	not identified	#N/A	not identified	2	2-Hydroxymyristoylcarnitine;3-hydroxytetradecanoyl carnitine	HMDB0013166;HMDB0061640	Lipids and lipid-like molecules;Lipids and lipid-like molecules	-;-	-;-	53481642;-	1	1-Naphthylacetylspermine	C13674
feature9454	0.875977	10.31	1.93833	0.0543962	0.320405	-4.23939	1	0	not identified	not identified	not identified	not identified	#N/A	not identified	12	5-{[7-(1-hydroxy-2-methylbut-3-en-2-yl)-2,2-dimethyl-5-[(2-methylbut-3-en-2-yl)oxy]-8-oxo-2H,8H-pyrano[3,2-g]chromen-10-yl]oxy}-8,8-dimethyl-3,10-bis(2-methylbut-3-en-2-yl)-2H,8H-pyrano[3,2-g]chromen-2-one;5-{[2,2-dimethyl-7-(2-methylbut-3-en-2-yl)-5-[(2-methylbut-3-en-2-yl)oxy]-8-oxo-2H,8H-pyrano[3,2-g]chromen-10-yl]oxy}-3-(1-hydroxy-2-methylbut-3-en-2-yl)-8,8-dimethyl-10-(2-methylbut-3-en-2-yl)…	HMDB0133011;HMDB0133012;HMDB0133013;HMDB0133014;HMDB0133015;HMDB0133016;HMDB0133017;HMDB0133018;HMDB0133019;HMDB0133020;HMDB0133021;HMDB0133022	Phenylpropanoids and polyketides;Phenylpropanoids and polyketides;Phenylpropanoids and polyketides;Phenylpropanoids and polyketides;Phenylpropanoids and polyketides;Phenylpropanoids and polyketides;Phenylpropanoids and polyketides;Phenylpropanoids and polyketides;Phenylpropanoids and polyketides;Phenylpropanoids and polyketides;Phenylpropanoids and polyketides;Phenylpropanoids and polyketides	-;-;-;-;-;-;-;-;-;-;-;-	-;-;-;-;-;-;-;-;-;-;-;-	-;-;-;-;-;-;-;-;-;-;-;-	1	Carbidopa-levodopa	C06870
feature9528	1.29228	9.89303	2.35704	0.0196681	0.201354	-3.41595	1	0	not identified	not identified	not identified	not identified	#N/A	not identified	2	Dulcoside A;Acarbose	HMDB0036708;HMDB0014429	Lipids and lipid-like molecules;Organic oxygen compounds	-;C06802	-;-	-;441184	1	Acarbose	C06802
feature9816	0.487063	12.1207	1.3335	0.184319	0.544597	-5.15691	1	0	not identified	not identified	not identified	not identified	#N/A	not identified	8	2,3-Secoporrigenin;Lucidenic acid N;PA(14:1(9Z)/22:6(4Z,7Z,10Z,13Z,16Z,19Z));PA(18:3(6Z,9Z,12Z)/18:4(6Z,9Z,12Z,15Z));PA(18:3(9Z,12Z,15Z)/18:4(6Z,9Z,12Z,15Z));PA(18:4(6Z,9Z,12Z,15Z)/18:3(6Z,9Z,12Z));PA(18:4(6Z,9Z,12Z,15Z)/18:3(9Z,12Z,15Z));PA(22:6(4Z,7Z,10Z,13Z,16Z,19Z)/14:1(9Z))	HMDB0030909;HMDB0038352;HMDB0114809;HMDB0114984;HMDB0115011;HMDB0115036;HMDB0115037;HMDB0115402	Organoheterocyclic compounds;Lipids and lipid-like molecules;Lipids and lipid-like molecules;Lipids and lipid-like molecules;Lipids and lipid-like molecules;Lipids and lipid-like molecules;Lipids and lipid-like molecules;Lipids and lipid-like molecules	-;-;-;-;-;-;-;-	-;-;-;-;-;-;-;-	-;5319084;-;-;-;-;-;-	2	Hydrocortisone_caproate;Quadrigemine_A	C13422;C09234
feature9890	1.15839	9.57066	2.38092	0.0184811	0.19694	-3.36448	1	0	not identified	not identified	not identified	not identified	#N/A	not identified	2	3,4,5-trihydroxy-6-{3-hydroxy-5-[(E)-2-(4-hydroxyphenyl)ethenyl]-2-[(1E)-3-methylbuta-1,3-dien-1-yl]phenoxy}oxane-2-carboxylic acid;6-{4-[(E)-2-{3,5-dihydroxy-4-[(1E)-3-methylbuta-1,3-dien-1-yl]phenyl}ethenyl]phenoxy}-3,4,5-trihydroxyoxane-2-carboxylic acid	HMDB0129028;HMDB0129029	Phenylpropanoids and polyketides;Phenylpropanoids and polyketides	-;-	-;-	-;-	0	not identified	not identified
feature9974	-1.28172	13.2532	-2.91711	0.00405702	0.101602	-2.08457	1	1	LysoPA 21:0; LysoPA 21:0	Lipids and lipid-like molecules	Glycerophospholipids	not identified	C00681	LMGP10050032	2	Brassinolide;24-Epibrassinolide	HMDB0034081;HMDB0041130	Lipids and lipid-like molecules;Lipids and lipid-like molecules	C11049;-	-;-	443055;3239	3	Brassinolide;24-epi-Brassinolide;26-Hydroxycastasterone	C08814;C11049;C19873
feature9977	-0.456252	13.5388	-1.00659	0.315699	0.671397	-5.5149	1	0	not identified	not identified	not identified	not identified	#N/A	not identified	1	Citronellyl beta-sophoroside	HMDB0032839	Lipids and lipid-like molecules	not identified	not identified	not identified	0	not identified	not identified
feature10670	1.00966	9.11436	2.09334	0.0379433	0.272247	-3.95214	1	0	not identified	not identified	not identified	not identified	#N/A	not identified	1	6,7-Dihydro-7-hydroxyciguatoxin	HMDB0039388	Phenylpropanoids and polyketides	not identified	not identified	not identified	0	not identified	not identified
feature10744	1.54935	8.8121	2.56457	0.011278	0.15933	-2.95267	1	0	not identified	not identified	not identified	not identified	#N/A	not identified	1	Araloside S1	HMDB0035497	Lipids and lipid-like molecules	not identified	not identified	not identified	0	not identified	not identified

[truncated: 1 more sheets: 18]
